# Supplementary material for: Substantial contribution of in situ produced bacterial lipids to the sedimentary lipidome
Source: ISME Commun. 2025 Nov 4;5(1):ycaf191. doi: 10.1093/ismeco/ycaf191 (PMC12619533; doi:10.1093/ismeco/ycaf191)
Supplement: Extended_tables_1-3_ycaf191 [file extended_tables_1-3_ycaf191.xlsx]

## Sheet: Table S1
Table S1. Information of 4,194 lipid species classified from the molecular network, including their ID, parent mass, retention time, adduct, peak intensity and etc.
"W" in the first row represents SPM samples from water column, numbers represent their depth (meter below sea level). "S" represents sediment samples, numbers represent their depth in sediment (cm below seafloor)
ID	parent mass	retention time	sum intensity	W01_50	W02_70	W03_80	W04_85	W05_90	W06_95	W07_100	W08_105	W09_110	W10_130	W11_170	W12_250	W13_500	W14_1000	W15_2000	S01_5	S02_13	S03_20	S04_25	S05_30	S06_35	S07_40	S08_45	S09_51	S10_56	S11_61	S12_66	S13_71	S14_74	S15_79	S16_84	S17_89	S18_93	S19_96	S20_101	S21_106	S22_111	S23_116	S24_121	S25_126	S26_131	S27_136	S28_141	S29_146	S30_151	S31_156
4431	603.645	15.489	815000000	0	0	0	0	0	0	116782	0	0	0	0	0	8337.01	0	11687.4	912258	236000000	147000000	64200000	160000000	248000000	387000000	895000000	762000000	406000000	782000000	565000000	129000000	251000000	172000000	120000000	0	0	0	106000000	3.73333e+06	49300000	49200000	39000000	69500000	85600000	67600000	74900000	24000000	61500000	41100000
14562	665.646	24.4107	1340000000	0	171429	0	0	0	44393.6	122000	850899	293616	0	29868.3	0	0	6053.33	15197.4	9752.94	5.48242e+06	1.48375e+06	510937	3.77288e+06	2.60617e+06	8.99223e+06	13100000	23900000	5.93703e+06	8.21456e+06	11000000	2.74039e+06	1.44109e+06	3.3647e+06	1.26096e+06	8.70281e+06	17300000	10600000	19800000	3.79257e+06	719000000	25600000	38500000	4.08501e+06	53500000	2.8347e+06	4.50728e+06	90900000	10400000	4.17101e+06
3744	563.539	27.6896	8290000000	8.37185e+06	2.17629e+06	409437	1.8933e+06	3.24387e+06	65300000	47500000	48700000	61200000	187000000	176000000	91600000	40500000	31800000	121000000	1.51415e+06	64300000	25200000	71200000	11800000	7.67466e+06	34800000	11300000	6.97273e+06	40800000	20300000	38900000	17200000	304000000	123000000	64900000	30800000	89400000	57400000	357000000	137000000	122000000	111000000	189000000	159000000	95400000	123000000	208000000	319000000	134000000	116000000
827	591.608	25.9309	26800000000	46700000	40100000	19500000	8.64825e+06	3.97089e+06	4.18826e+06	4.20782e+06	6.04297e+06	3.29636e+06	4.79619e+06	2.70621e+06	1.05798e+06	249034	339095	393393	3.19795e+06	763000000	608000000	350000000	774000000	1180000000	1560000000	2720000000	2020000000	825000000	2130000000	1630000000	257000000	208000000	133000000	304000000	1580000000	1800000000	194000000	510000000	400000000	1030000000	1360000000	1670000000	1180000000	1250000000	1310000000	1490000000	1110000000	1310000000	1020000000
3768	519.551	19.5082	2140000000	0	0	0	0	0	0	0	0	0	0	0	0	0	0	0	0	0	0	0	0	0	0	0	0	0	0	0	0	0	4.32496e+06	0	0	215000000	125000000	392000000	234000000	407000000	272000000	328000000	149000000	94700000	188000000	93800000	77300000	91200000	54600000
5253	653.644	21.5393	1370000000	0	0	0	0	0	0	0	0	0	0	0	0	0	0	0	1.84146e+06	670000000	414000000	89600000	408000000	555000000	666000000	2070000000	1240000000	783000000	656000000	293000000	36300000	74600000	103000000	214000000	346000000	253000000	43900000	21400000	27800000	34500000	32500000	28800000	0	0	0	0	24100000	0	0
12475	583.603	16.8433	8190000000	0	0	0	0	0	48761.8	0	0	0	0	0	29540.7	14155.5	0	279385	16400000	6040000000	5240000000	2580000000	4000000000	5140000000	9220000000	17600000000	13300000000	6850000000	3130000000	2710000000	1010000000	2590000000	1620000000	1420000000	19400000	3.0457e+06	0	11400000	911356	4.94203e+06	5.4391e+06	2.62275e+06	1.61171e+06	0	2.27386e+06	1.73361e+06	13200000	0	5.2797e+06
7070	498.525	21.1282	1980000000	0	0	0	0	0	0	30157.7	0	0	0	0	0	0	0	0	76323.7	8.91182e+06	6.20521e+06	8.23991e+06	13300000	155000000	2.66357e+06	4.33808e+06	10700000	9.00079e+06	13800000	1.92118e+06	2.48471e+06	1062226	4.39153e+06	0	0	84700000	50700000	149000000	20700000	146000000	74700000	80000000	47500000	46900000	81700000	73800000	138000000	176000000	290000000
12894	547.582	24.4904	589000000	0	0	0	0	0	0	0	0	0	0	0	0	0	0	0	990833	367000000	410000000	165000000	298000000	291000000	365000000	1190000000	562000000	298000000	544000000	246000000	47200000	207000000	44200000	47400000	0	8.21633e+06	9.08064e+06	1.27432e+06	2.7812e+06	4.14267e+06	8.1254e+06	0	8.15859e+06	7.84592e+06	42800000	1.8035e+06	1.92109e+06	3.3445e+06	2.5014e+06
9960	591.609	24.9668	2020000000	0	79263.5	22260.4	0	26925.8	49499.8	1.4581e+06	3.27391e+06	3.90407e+06	4.65328e+06	1.83139e+06	3.4662e+06	2.4688e+06	1.22632e+06	1.6601e+06	8489.17	4.52441e+06	2.02749e+06	1.52724e+06	1.23736e+06	8.69585e+06	8.24861e+06	41400000	65500000	14900000	12000000	17500000	8.14067e+06	1.23629e+06	1.1177e+06	1.421e+06	6.38318e+06	12900000	4.15071e+06	16300000	24300000	56300000	83900000	101000000	58800000	38900000	54000000	58100000	60700000	22800000	5.50362e+06
370	639.666	20.2025	13700000000	0	0	36879	0	0	0	0	0	0	0	0	0	0	0	120084	18100000	7090000000	9040000000	4020000000	7690000000	7840000000	14100000000	29200000000	19100000000	13100000000	18400000000	8390000000	2420000000	4330000000	3590000000	1420000000	52500000	0	710199	26100000	0	0	0	2.77713e+06	0	0	0	0	0	0	0
1149	498.525	17.6566	15700000000	0	0	75117.5	0	0	117518	35395.1	0	0	42161.7	0	12468.6	56841.8	16762.2	970621	3.78722e+06	587000000	242000000	187000000	226000000	389000000	656000000	306000000	1240000000	499000000	754000000	2040000000	358000000	509000000	544000000	452000000	941000000	1720000000	832000000	1570000000	496000000	916000000	1070000000	1050000000	802000000	699000000	1280000000	813000000	614000000	910000000	1030000000
1733	665.645	23.7239	42400000000	136154	533633	344434	161108	0	69581.5	38867.2	35653.6	19438.8	0	223239	145541	0	294290	247596	847904	169000000	100000000	63900000	127000000	389000000	621000000	881000000	1060000000	456000000	340000000	340000000	144000000	124000000	24200000	59300000	289000000	527000000	154000000	1010000000	486000000	3370000000	1770000000	2090000000	1830000000	1760000000	1610000000	1980000000	1420000000	1260000000	1520000000
1744	667.697	22.4059	823000000	0	0	0	0	0	0	0	0	0	0	0	0	0	0	0	488384	377000000	521000000	225000000	484000000	437000000	883000000	1870000000	1260000000	758000000	1080000000	499000000	146000000	346000000	331000000	129000000	0	0	0	0	0	0	0	0	0	0	0	0	0	0	0
791	535.509	19.9061	16800000000	19500000	11900000	39300000	6.30322e+06	5.9519e+06	23800000	78800000	167000000	96000000	288000000	203000000	119000000	37500000	55000000	13600000	28146.5	2.51158e+06	8.30624e+06	1.09655e+06	5.50975e+06	2.73853e+06	2.56467e+06	6.07561e+06	9.27083e+06	3.06867e+06	7.29135e+06	0	1.79492e+06	0	1.54274e+06	0	2.54288e+06	373000000	164000000	964000000	390000000	1100000000	1030000000	1090000000	738000000	955000000	2330000000	890000000	753000000	1630000000	1200000000
4281	656.656	22.2405	3100000000	0	0	0	0	0	0	0	0	0	0	0	0	0	0	0	0	1549094	0	622661	0	2.25119e+06	5.44357e+06	16000000	27900000	9.83638e+06	3.15423e+06	0	2.09825e+06	0	0	0	0	8.82271e+06	7.41055e+06	71500000	16000000	128000000	137000000	120000000	127000000	76700000	74400000	131000000	72900000	65500000	86000000
7215	583.604	23.3547	434000000	0	0	0	0	0	0	0	0	0	0	17528.9	19900.8	6028.35	8623.08	17311.4	348813	252000000	45800000	48800000	304000000	675000000	386000000	1160000000	1060000000	308000000	608000000	229000000	107000000	21300000	40100000	35900000	0	0	0	0	0	0	2.139e+06	0	0	0	0	0	776017	0	0
9280	682.671	21.1141	1240000000	0	0	0	0	0	0	0	0	0	30839.8	0	0	0	27993.1	106582	12372.1	2.08092e+06	1.88959e+06	2.37662e+06	2.61484e+06	19300000	24300000	50300000	65600000	28800000	22700000	27900000	32300000	3.57944e+06	4.7007e+06	4.82696e+06	6.41243e+06	35700000	8.47492e+06	84600000	56400000	140000000	62400000	46500000	41700000	69700000	65400000	93800000	15600000	35200000	27000000
14115	603.645	30.5038	1270000000	0	0	0	0	0	0	0	0	0	11176.8	30249.8	0	0	0	0	1.03235e+06	681000000	820000000	314000000	803000000	720000000	856000000	3140000000	1770000000	932000000	1950000000	775000000	118000000	343000000	281000000	219000000	0	0	0	803434	0	0	778354	1.09826e+06	789061	700452	2.3099e+06	5.02363e+06	2.15463e+06	8.07622e+06	2.95183e+06
1400	639.666	14.6576	1380000000	0	0	0	0	0	0	24177.2	0	0	0	0	19177.2	8747.13	26770.9	149305	1.31697e+06	606000000	510000000	218000000	463000000	660000000	1360000000	3560000000	2590000000	1480000000	2980000000	1890000000	378000000	624000000	564000000	293000000	0	0	0	0	0	0	0	0	0	0	0	0	0	0	0
12873	611.634	18.3723	14500000000	0	0	0	0	0	0	0	0	0	0	0	21968.5	0	45828.4	282157	26900000	9130000000	9940000000	4830000000	7300000000	8230000000	16600000000	29500000000	21700000000	12200000000	13900000000	7210000000	2120000000	4150000000	3040000000	1820000000	70400000	0	0	12400000	0	0	2.61462e+06	1.76859e+06	0	815939	2.19997e+06	1.18662e+06	4.40762e+06	0	0
1383	611.634	13.6703	1000000000	0	0	0	0	0	0	0	0	0	0	0	0	0	38108.9	50524.1	1.47718e+06	672000000	439000000	182000000	358000000	436000000	942000000	2850000000	1830000000	836000000	1710000000	972000000	226000000	398000000	210000000	215000000	0	0	0	0	0	0	0	0	0	0	0	0	0	0	0
11456	465.467	15.0887	1570000000	0	0	0	0	0	0	0	0	0	0	0	0	3928.7	0	0	23509.6	4.29508e+06	14900000	4.91278e+06	4.7024e+06	4.83398e+06	24100000	32800000	41600000	29100000	48600000	7.35349e+06	15600000	2.09927e+06	0	1.26116e+06	26500000	46400000	11200000	199000000	6.23855e+06	23600000	11700000	418000000	6.23842e+06	6.99301e+06	14500000	10400000	638000000	4.24634e+06	8.90381e+06
17634	789.845	52.5173	1810000000	0	0	0	0	0	0	0	0	0	0	0	0	0	0	0	3121.88	5.58079e+06	3.65655e+06	212186	16300000	4.48979e+06	1.4374e+06	6.56386e+06	5.11296e+06	0	12300000	2.02546e+06	243634	0	0	0	0	0	0	0	0	1.56976e+06	3.6018e+06	3.56216e+06	1.98877e+06	1.51653e+06	1.17259e+06	14000000	5.49865e+06	0	364725
4397	450.476	19.086	2340000000	0	0	0	0	0	0	0	0	0	0	0	0	6881.34	0	63290.9	2.1427e+06	394000000	226000000	118000000	268000000	367000000	238000000	454000000	793000000	441000000	972000000	382000000	73300000	79800000	30200000	27100000	45200000	165000000	76400000	91900000	114000000	133000000	44300000	98200000	81600000	32600000	76300000	49000000	63800000	54800000	46800000
5944	653.682	25.8027	851000000	0	21697.5	0	32097.8	33761.2	33473.8	128182	812224	1.08413e+06	1.76433e+06	2.87319e+06	1.06338e+06	622413	487626	87234.7	1.24251e+06	641000000	572000000	264000000	383000000	529000000	883000000	1870000000	1040000000	669000000	955000000	628000000	112000000	120000000	269000000	76600000	3.30523e+06	0	0	0	0	0	0	0	0	0	0	0	0	0	0
393	597.619	20.7568	4420000000	0	0	0	0	0	0	0	0	0	0	0	0	0	0	42226.5	10500000	4260000000	2740000000	1490000000	1990000000	2790000000	4230000000	8970000000	5000000000	2320000000	3780000000	3150000000	910000000	1400000000	1350000000	1100000000	14100000	0	0	1.64958e+06	0	0	0	0	0	0	0	0	0	0	0
12692	853.642	13.6474	926000000	0	0	0	0	0	0	0	0	0	0	0	0	0	0	0	1.82866e+06	617000000	293000000	164000000	241000000	361000000	841000000	2160000000	1670000000	684000000	1440000000	961000000	163000000	357000000	198000000	198000000	3.11432e+06	4.16939e+06	652349	0	979635	3.63917e+06	1.96806e+06	3.56211e+06	2.45351e+06	2.09414e+06	2.0245e+06	1.75126e+06	1.13655e+06	1.18761e+06	2.15025e+06
10563	736.649	15.4424	930000000	0	0	0	0	0	0	0	0	0	0	0	0	0	0	0	1.6889e+06	494000000	183000000	117000000	233000000	451000000	709000000	1440000000	1510000000	704000000	1270000000	1020000000	161000000	467000000	291000000	213000000	4.11712e+06	6.1531e+06	1.19901e+06	3.10216e+06	8.90429e+06	5.73572e+06	6.28806e+06	6.55732e+06	6.3744e+06	3.03994e+06	15000000	11500000	4.06591e+06	2.33141e+06	9.47527e+06
15051	665.646	26.0931	680000000	76850.5	0	0	0	0	0	0	0	0	22510.8	14356.8	0	0	0	0	0	0	0	0	0	0	1.52608e+06	0	0	0	0	0	0	0	0	0	5.05365e+06	42200000	15800000	18900000	7.25527e+06	987000000	159000000	49500000	13900000	5.55551e+06	1.09054e+06	1.24968e+06	1666412	1.26493e+06	971479
16321	547.581	25.1105	517000000	0	0	0	0	0	0	0	0	0	19218.4	0	8497.68	0	8822.4	11131.7	93690	57900000	376000000	119000000	39000000	252000000	124000000	921000000	355000000	132000000	1590000000	995000000	47200000	7.47892e+06	44200000	47400000	0	1.69906e+06	399924	0	0	0	0	1.28588e+06	0	792668	0	708986	3.00548e+06	803850	483492
4584	681.677	23.8893	1600000000	0	0	0	0	0	0	0	0	0	0	0	0	0	0	0	1.45529e+06	576000000	495000000	220000000	465000000	696000000	1070000000	2590000000	1800000000	898000000	927000000	295000000	74200000	124000000	216000000	143000000	93600000	300000000	64700000	213000000	106000000	232000000	137000000	155000000	63000000	14600000	1.28828e+06	1.24678e+06	31200000	0	557980
2599	667.661	24.6209	14800000000	51823.7	27276.1	0	0	0	0	18599.8	0	20400	0	0	0	0	0	0	86732.8	13900000	6.36308e+06	5.0271e+06	16300000	67700000	77900000	130000000	176000000	24900000	45900000	52000000	27500000	19600000	3.55319e+06	3.99122e+06	68500000	242000000	77000000	512000000	194000000	365000000	885000000	902000000	1070000000	1100000000	933000000	893000000	584000000	640000000	672000000
17348	881.669	13.7785	44000000	0	0	0	0	0	0	0	0	0	0	0	0	0	0	0	0	0	1.26175e+06	1.54969e+06	1.40516e+06	3.03827e+06	0	0	250000000	0	16000000	3.26743e+06	0	3.4706e+06	2.74089e+06	3.90561e+06	0	3.22377e+06	0	2.15136e+06	1.34087e+06	0	2.6112e+06	4.22543e+06	3.10755e+06	1.7422e+06	1.85244e+06	1.71705e+06	1.15212e+06	1.0384e+06	1.1892e+06
822	603.645	20.1829	1930000000	0	0	0	0	0	0	0	0	0	0	0	0	0	0	0	2.66979e+06	1190000000	1150000000	512000000	1000000000	1340000000	1890000000	3880000000	3360000000	1700000000	2260000000	1490000000	311000000	572000000	491000000	253000000	0	0	0	1.43175e+06	0	0	0	0	0	0	0	0	0	0	0
4704	665.644	23.0329	21700000000	0	39857.3	136155	41911.2	37979	36962.1	114733	160685	49013.8	452950	681782	272997	154769	875993	385709	198640	125000000	49700000	9.11999e+06	6.61185e+06	30500000	69700000	67900000	229000000	45000000	169000000	45400000	106000000	95300000	79200000	92900000	112000000	566000000	190000000	889000000	485000000	3020000000	1320000000	1440000000	836000000	752000000	782000000	951000000	583000000	528000000	654000000
10220	555.572	15.491	764000000	0	0	0	0	0	0	0	0	0	0	0	0	0	0	0	203774	87800000	74100000	41300000	56900000	86500000	228000000	553000000	1540000000	2270000000	1260000000	798000000	22400000	32800000	0	5.06408e+06	0	8.83801e+06	5.61292e+06	67500000	10800000	25500000	21200000	43600000	29000000	45200000	83900000	22600000	13600000	38700000	8.38029e+06
8440	654.643	22.0341	1980000000	0	0	0	0	0	0	0	0	0	35764.7	0	0	0	0	0	11943.6	10300000	16000000	3.22913e+06	30000000	18100000	22600000	35100000	59800000	16200000	16300000	51100000	10900000	6.11182e+06	3.48136e+06	4.8789e+06	0	12800000	7.02312e+06	28000000	23300000	89500000	70400000	89700000	106000000	75400000	66600000	89900000	37400000	53500000	70200000
13517	870.671	13.6512	1010000000	0	0	0	0	0	0	0	0	0	54567.7	87729.2	17394.4	6247.19	15175.1	50623.8	2.19387e+06	803000000	298000000	199000000	264000000	480000000	1010000000	2460000000	2250000000	806000000	1480000000	1250000000	166000000	430000000	245000000	317000000	0	0	0	1.83332e+06	0	0	2.45744e+06	0	0	0	1.72909e+06	0	751857	938771	3.94145e+06
2123	575.613	18.2187	1920000000	0	0	0	0	0	0	0	0	0	0	0	0	0	0	68146.5	3.23394e+06	1400000000	1180000000	597000000	952000000	1260000000	1910000000	3900000000	3330000000	1450000000	1760000000	1010000000	276000000	535000000	367000000	257000000	0	0	0	0	0	0	0	0	0	3.44971e+06	4.23231e+06	0	0	905944	0
4627	519.551	21.654	3890000000	0	0	0	0	0	0	0	0	0	0	0	0	0	0	0	21088	2.72797e+06	0	0	2.92392e+06	1.66922e+06	3.58806e+06	7.53565e+06	6.19816e+06	8.74698e+06	80400000	0	1.83329e+06	0	128000000	0	4.62857e+06	1300000000	300000000	1150000000	392000000	426000000	622000000	415000000	167000000	213000000	583000000	149000000	96400000	174000000	111000000
7388	564.608	36.0712	3180000000	1.09221e+06	256591	165876	81366.3	467936	270847	198020	305559	340830	480887	66597.4	75222.9	85466.2	45179	689412	5.85339e+06	328000000	673000000	225000000	580000000	172000000	277000000	363000000	102000000	372000000	360000000	9.1382e+06	275000000	447000000	89200000	70400000	118000000	5.56734e+06	1.4257e+06	67100000	287000000	632000000	703000000	2240000000	311000000	318000000	74000000	15600000	42100000	70100000	31000000
1849	566.587	22.1944	8870000000	0	0	0	0	0	118943	1.43289e+06	5.30788e+06	3.8257e+06	13600000	15000000	9.3856e+06	2.80774e+06	1.30869e+06	817138	1.14157e+06	377000000	255000000	83100000	93300000	306000000	3.44907e+06	12100000	9.14203e+06	2.65473e+06	2660000000	397000000	247000000	38600000	0	0	19200000	223000000	118000000	387000000	153000000	620000000	664000000	764000000	652000000	530000000	475000000	576000000	315000000	397000000	359000000
16556	519.551	15.4961	70200000	0	0	0	0	0	0	0	0	0	0	0	0	0	6684.42	0	11248.4	11400000	9.73185e+06	1.30655e+06	2.91856e+06	5.20216e+06	23900000	85200000	253000000	292000000	181000000	141000000	0	0	0	0	0	0	0	1.16698e+06	0	0	0	0	0	981059	1.69333e+06	1.16329e+06	1.00089e+06	1.21865e+06	0
17234	575.613	27.5993	1050000000	0	0	0	0	0	0	0	0	0	14189	24504.9	0	3609.71	38046.4	6569.22	1.34934e+06	642000000	728000000	250000000	668000000	610000000	734000000	2580000000	1310000000	692000000	1180000000	435000000	155000000	357000000	189000000	206000000	0	0	0	1.16297e+06	610916	2.07762e+06	1.70026e+06	1.58268e+06	944070	2.08487e+06	0	915252	1.05864e+06	562127	741769
8822	560.471	14.1706	1410000000	398506	420161	559121	622517	0	54690.7	50398.8	142969	25915.2	332499	126709	134307	26826.5	163568	283160	95565	31500000	17300000	14300000	17100000	30200000	65300000	69600000	77300000	16100000	31600000	116000000	48100000	22800000	47500000	14900000	29500000	569000000	112000000	149000000	77600000	185000000	197000000	140000000	68000000	60700000	185000000	44700000	36500000	104000000	58100000
2404	603.644	14.6168	718000000	0	0	0	0	0	0	0	0	0	0	0	0	0	4123.29	16455.4	1.061e+06	373000000	197000000	101000000	192000000	410000000	691000000	1720000000	1590000000	736000000	1460000000	1180000000	164000000	343000000	288000000	198000000	0	0	0	0	0	0	0	0	0	0	0	0	0	0	0
16414	505.534	31.7689	760000000	0	0	0	0	0	0	0	0	0	0	0	0	0	0	3715.23	22024.8	632835	766484	2299317	684034	2.41009e+06	12500000	5.43587e+06	7.1157e+06	103000000	4.86636e+06	68100000	6.77523e+06	18300000	20200000	21800000	91400000	434000000	93800000	222000000	7.04138e+06	49300000	38300000	95500000	150000000	293000000	561000000	53600000	1.50386e+06	838303	1.35428e+06
13665	560.468	11.9247	2190000000	1.01335e+06	236453	110445	511052	48110.2	151165	282586	156749	88303.8	662812	243978	96259.1	38509.5	65765.6	9206.16	26200.5	2.03107e+06	0	0	2.34002e+06	2.64222e+06	10100000	14400000	6.56804e+06	2.95565e+06	5.05381e+06	6.74179e+06	3.16786e+06	4.85854e+06	2.33663e+06	3.15836e+06	5.72965e+06	26100000	10100000	79300000	20000000	325000000	261000000	217000000	147000000	113000000	170000000	89900000	43700000	48300000	88400000
2040	625.649	23.0541	2510000000	100284	26868.8	93461.4	52267.1	66062.3	195813	153391	42359.5	39256.5	0	0	33987.4	16947.1	9335.91	196085	4.85815e+06	2160000000	1570000000	795000000	1050000000	1550000000	2320000000	5470000000	2880000000	1690000000	2480000000	2220000000	639000000	689000000	789000000	450000000	4.83485e+06	0	0	0	0	0	0	0	0	0	0	0	0	0	0
18028	477.503	52.6372	343000000	0	0	0	0	0	0	0	0	0	0	0	0	0	0	0	0	0	0	0	0	0	0	0	0	0	0	0	0	0	0	0	0	0	0	0	0	4.0053e+06	504377	1.72785e+06	641669	445264	661737	1.22224e+06	1.71883e+06	0	0
1941	682.674	23.763	12100000000	0	0	56953.7	68808.4	0	0	0	0	0	40295.5	39097.4	16207.2	4386.1	0	14014	836300	265000000	232000000	111000000	232000000	236000000	613000000	655000000	965000000	486000000	530000000	259000000	33600000	63500000	116000000	84300000	93600000	158000000	89800000	389000000	116000000	609000000	584000000	656000000	598000000	507000000	459000000	579000000	439000000	330000000	501000000
8871	467.483	19.9127	1810000000	0	0	0	0	0	0	0	0	0	0	0	0	0	0	0	13389	3.41198e+06	3.2929e+06	1.03178e+06	7.30301e+06	116000000	4.40831e+06	9.76676e+06	6.13956e+06	3.62528e+06	8.81738e+06	3.07076e+06	6.49314e+06	0	10300000	2.32749e+06	5.37778e+06	54600000	18300000	79600000	12800000	61700000	45600000	14400000	41700000	36500000	191000000	21200000	92400000	99900000	19500000
2233	565.592	23.2838	10400000000	0	0	0	0	0	0	0	0	0	0	0	0	0	0	0	11301.7	30100000	11900000	1.42976e+06	33600000	70000000	90300000	182000000	301000000	79400000	208000000	249000000	7.26922e+06	4.22967e+06	0	11300000	22600000	76300000	12600000	155000000	97500000	306000000	390000000	375000000	359000000	313000000	325000000	406000000	237000000	221000000	240000000
5847	667.653	22.9209	2240000000	0	0	0	0	0	0	0	0	0	0	0	0	0	0	0	0	0	0	0	1.64019e+06	1.73168e+06	3.80318e+06	5.59529e+06	3.6303e+06	2.59638e+06	3.61081e+06	0	0	2.70978e+06	64900000	30300000	25400000	282000000	61000000	71300000	52300000	190000000	158000000	159000000	69300000	93300000	35800000	107000000	61500000	21500000	75000000
2241	582.618	23.2464	11100000000	0	0	0	0	0	0	0	0	0	0	38959.4	0	0	0	0	14020.8	3.41126e+06	93200000	20600000	5.85913e+06	34100000	64000000	323000000	94900000	24400000	795000000	2280000000	16400000	6.44137e+06	4.29654e+06	8.15679e+06	23700000	42100000	24500000	192000000	74300000	426000000	167000000	404000000	425000000	376000000	271000000	206000000	291000000	203000000	305000000
5229	773.687	15.8303	494000000	0	0	0	0	0	0	0	0	0	0	0	0	0	0	0	960279	328000000	179000000	113000000	158000000	340000000	319000000	1310000000	928000000	404000000	633000000	391000000	105000000	149000000	140000000	108000000	3.70293e+06	4.27434e+06	0	0	0	0	0	0	0	2.58432e+06	2.32071e+06	1.13951e+06	0	0	1.30757e+06
8733	467.427	16.8167	2690000000	0	0	0	0	0	0	53546.8	0	29473.6	0	0	16188.5	8559.89	8803.43	33498.4	52154.2	21500000	4.78427e+06	2.07826e+06	6.26906e+06	6.93763e+06	7.65571e+06	12300000	89900000	49800000	178000000	165000000	395000000	641000000	12000000000	12400000000	119000000	190000000	18700000	106000000	9.68353e+06	53700000	16000000	17000000	25700000	10800000	29200000	28400000	33200000	13400000	31000000
4022	547.581	20.841	520000000	0	0	0	0	0	0	0	0	0	0	0	0	0	0	0	1.03097e+06	453000000	237000000	146000000	192000000	319000000	313000000	880000000	534000000	178000000	396000000	359000000	43400000	148000000	117000000	118000000	0	39200000	12000000	4.91123e+06	0	0	0	3.07607e+06	0	0	0	0	4.18108e+06	0	0
15877	881.673	14.6553	1170000000	0	0	0	0	0	0	0	0	0	29784	16465.5	65659.4	9634.69	40124.9	50235.9	1.45436e+06	540000000	270000000	183000000	280000000	551000000	1040000000	2760000000	2290000000	1050000000	2130000000	1650000000	210000000	544000000	451000000	273000000	5.63607e+06	4.68066e+06	0	2.14906e+06	0	0	0	3.41563e+06	3.59026e+06	0	2.01289e+06	2.37626e+06	826604	0	0
5666	903.563	21.1736	1360000000	2.20298e+06	267744	200935	119587	102383	64709.2	185734	219609	50425.9	174485	32853.7	76061.3	0	18765.1	45253	2.56587e+06	336000000	67100000	42200000	104000000	199000000	232000000	394000000	282000000	206000000	791000000	587000000	608000000	339000000	114000000	67000000	1010000000	375000000	27000000	89400000	40900000	142000000	139000000	337000000	73900000	139000000	83300000	102000000	41200000	112000000	143000000
2087	945.658	48.0095	20900000000	299362	2.73674e+06	722332	1.06695e+06	129576	187212	170436	57789.6	37580.5	79035.1	42484.9	233540	13970.1	14314.9	94940.4	5.15655e+06	1290000000	789000000	521000000	398000000	949000000	463000000	1210000000	960000000	374000000	863000000	1030000000	291000000	158000000	217000000	676000000	2140000000	3890000000	915000000	4810000000	3360000000	9870000000	2150000000	8340000000	1250000000	1050000000	2140000000	207000000	588000000	526000000	50800000
5894	871.572	28.1069	2070000000	22400000	882695	402514	959986	269647	649174	120097	420413	190462	69822.6	23204.3	31881.2	9033.29	4305.69	17914.8	1.26463e+06	313000000	164000000	56900000	283000000	174000000	257000000	669000000	481000000	105000000	959000000	429000000	50100000	64000000	33500000	13500000	203000000	282000000	79800000	377000000	183000000	680000000	345000000	516000000	274000000	232000000	203000000	82900000	48700000	99400000	55200000
209	903.563	27.787	31000000000	1850000000	131000000	414000000	145000000	60400000	50100000	59600000	86700000	44500000	104000000	45100000	22800000	3.53434e+06	9.088e+06	14100000	74900000	9070000000	3360000000	2810000000	3850000000	5460000000	6880000000	11200000000	10600000000	6300000000	12500000000	9190000000	4780000000	3940000000	2430000000	2100000000	10500000000	8040000000	1790000000	4650000000	1580000000	3920000000	5020000000	6140000000	3470000000	2290000000	2350000000	1200000000	565000000	2090000000	1670000000
5916	929.63	44.7643	7590000000	0	1.71263e+06	213265	168727	0	70949	17393.8	52953	10324.9	14544.7	165062	26238.5	2567.67	2031.03	0	1.87324e+06	1170000000	931000000	541000000	868000000	951000000	1060000000	2580000000	1250000000	351000000	1690000000	2720000000	1470000000	2320000000	1640000000	1340000000	4800000000	7660000000	1170000000	2730000000	4530000000	1590000000	219000000	709000000	113000000	91700000	118000000	22100000	7.16001e+06	15100000	7.92714e+06
12865	903.564	25.2412	166000000	27500000	420915	724243	1.87957e+06	41185.8	28581.7	23491.8	90061.3	30738.7	49670	31356.2	13820.2	0	0	0	707766	52900000	25000000	8.96256e+06	11500000	31800000	27600000	114000000	31100000	38500000	139000000	31300000	9.10985e+06	12500000	5.53629e+06	1.45906e+06	18300000	16400000	8.18356e+06	31400000	7.02229e+06	49600000	9.34112e+06	17400000	16300000	3.42733e+06	6.85024e+06	4.36334e+06	971338	4.80443e+06	16300000
6730	843.542	21.1915	1190000000	273233	59979.4	0	50643.2	0	37908.5	0	0	0	0	0	0	0	0	0	508311	432000000	272000000	113000000	338000000	436000000	431000000	1320000000	799000000	300000000	1320000000	648000000	59200000	37400000	21200000	16500000	197000000	279000000	16000000	218000000	35600000	343000000	135000000	71000000	68200000	41700000	48600000	36700000	12900000	35400000	18600000
10411	917.595	26.1098	1010000000	0	157484	30298.9	39452.1	47047.2	12546.5	0	0	0	0	0	0	0	0	0	72276.9	81800000	30900000	7.8695e+06	33600000	29500000	50800000	140000000	46900000	25200000	14700000	28700000	3.66374e+06	2.46657e+06	1.16314e+06	2.23719e+06	70800000	245000000	35500000	69100000	99400000	383000000	194000000	201000000	115000000	107000000	152000000	27400000	7.98551e+06	23000000	18100000
799	945.66	48.5377	23100000000	401108	2.09912e+06	1.06004e+06	61208.6	748459	135527	425886	167125	248739	3.75333e+06	93801.3	72442.8	9527.77	4805.05	12684.8	4.13439e+06	1830000000	1310000000	834000000	1280000000	1900000000	1590000000	4580000000	1970000000	665000000	1900000000	2710000000	972000000	795000000	736000000	1040000000	4370000000	3850000000	635000000	1980000000	4130000000	9320000000	1220000000	3960000000	880000000	515000000	663000000	828000000	827000000	1120000000	547000000
1822	903.563	20.2211	5540000000	73500000	241991	3.52649e+06	1.66703e+06	1.76213e+06	523285	2.80221e+06	771081	169133	2.32461e+06	321759	119996	52299.1	80079.2	123388	3.59861e+06	1180000000	464000000	322000000	497000000	950000000	1020000000	2280000000	1640000000	962000000	4240000000	2240000000	1710000000	1450000000	371000000	242000000	2410000000	6560000000	185000000	598000000	211000000	609000000	710000000	466000000	534000000	505000000	453000000	324000000	38400000	407000000	318000000
10543	939.545	19.0603	337936	57800000	68441.5	2.16124e+06	1.94705e+06	1419475	1.85379e+06	1.00719e+06	1.6344e+06	116756	169962	0	0	0	0	29635.9	0	0	0	0	0	0	0	0	5.57255e+06	0	0	0	0	0	0	0	0	0	0	0	0	0	0	0	0	0	0	0	0	0	0
8003	961.621	25.3773	2030000000	0	48940.7	0	22550.6	0	0	0	0	0	0	0	0	0	0	0	219279	71200000	128000000	20600000	74200000	92700000	20400000	490000000	186000000	61100000	214000000	119000000	9.2177e+06	9.90765e+06	12700000	6.00043e+06	70500000	594000000	56500000	101000000	56200000	2210000000	328000000	278000000	226000000	100000000	55900000	38300000	5.67289e+06	27700000	15300000
5615	947.643	34.8024	3330000000	130691	29162.3	0	0	0	13894.2	29443.5	0	0	26570.3	0	7323.9	0	0	7493.63	377077	256000000	324000000	96600000	206000000	42600000	216000000	548000000	150000000	207000000	294000000	478000000	9.87456e+06	40400000	23200000	36900000	231000000	384000000	41100000	96500000	193000000	1170000000	291000000	706000000	335000000	284000000	284000000	322000000	70600000	183000000	128000000
13298	891.526	20.8289	9.49571e+06	69700000	4.71927e+06	27700000	33400000	3.57988e+06	13800000	3.8954e+06	2.93486e+06	3.9229e+06	161862	109729	219886	80433.9	0	150219	13045.6	0	0	0	0	0	0	0	0	4.04931e+06	0	0	0	0	0	0	0	0	0	0	0	0	3.01789e+06	4.60484e+06	0	0	0	0	0	0	0
192	887.568	27.2228	37600000000	848000000	114000000	305000000	148000000	59300000	24600000	36800000	54800000	22300000	33600000	16800000	9.26985e+06	2.14189e+06	3624349	8.56208e+06	61100000	11600000000	4650000000	3870000000	5490000000	5980000000	8060000000	11800000000	10500000000	7730000000	18100000000	15000000000	7970000000	6550000000	3400000000	2900000000	17100000000	10500000000	1520000000	5220000000	1990000000	5080000000	5340000000	6140000000	4330000000	3720000000	3610000000	1740000000	733000000	2590000000	1480000000
4018	961.62	27.6182	13300000000	0	45804.2	0	27739.3	0	17345.2	18254.7	24892.6	9239.28	34378.4	0	7532.24	9181.66	0	6807.71	565322	510000000	269000000	171000000	173000000	373000000	284000000	1320000000	845000000	333000000	403000000	934000000	12400000	29300000	23400000	43100000	577000000	1020000000	224000000	1560000000	2280000000	6320000000	5150000000	2810000000	1680000000	1490000000	1760000000	424000000	61500000	279000000	206000000
7888	901.771	24.0394	1180000000	0	0	0	0	0	0	0	59740.1	36473.7	184685	143260	458139	503318	2.8626e+06	457869	569807	50400000	42700000	2.20324e+06	25400000	81100000	106000000	172000000	669000000	110000000	113000000	333000000	587000000	559000000	77300000	288000000	1130000000	1130000000	114000000	77900000	57700000	168000000	144000000	130000000	90300000	19000000	20600000	26200000	27800000	16700000	19100000
6989	917.472	14.8517	414000000	0	0	0	0	0	0	46556.3	0	0	0	0	0	0	0	0	29901.5	165000000	115000000	72000000	41500000	547000000	532000000	1080000000	1470000000	287000000	434000000	408000000	60300000	54700000	33000000	9.9887e+06	59200000	4.55576e+06	0	1.6882e+06	0	0	0	0	0	0	0	0	1.01633e+06	0	0
81	929.63	46.9241	327000000000	5.0207e+06	12700000	6915061	6.67306e+06	803154	2.72707e+06	1.76482e+06	2.4227e+06	1.19177e+06	2.25845e+06	2.26606e+06	1.87535e+06	913950	1.51386e+06	2.09359e+06	32000000	12100000000	9170000000	11600000000	9530000000	11800000000	27800000000	66700000000	59400000000	21900000000	29100000000	60000000000	11000000000	2550000000	7390000000	5180000000	42800000000	92600000000	10600000000	66900000000	28900000000	188000000000	51100000000	87500000000	34500000000	27600000000	27900000000	6280000000	4630000000	6460000000	4370000000
3968	888.572	20.6165	4310000000	3.4091e+06	62265.2	158935	99236.2	319876	328711	68057.1	222336	132286	46344.3	44869.8	0	0	0	0	1.7072e+06	640000000	366000000	187000000	94000000	604000000	633000000	1960000000	2030000000	861000000	3390000000	1100000000	196000000	234000000	132000000	116000000	623000000	3950000000	210000000	436000000	365000000	1120000000	782000000	896000000	359000000	547000000	264000000	121000000	72100000	388000000	148000000
11464	939.546	20.2398	29300000	56700000	1.22236e+06	6.91632e+06	1.263e+06	4.05732e+06	796629	711816	2.83055e+06	4.02735e+06	2.23735e+06	1.11878e+06	102226	11989.3	14708.9	55406.8	347280	13000000	0	5.77168e+06	2.4619e+06	17800000	39200000	0	0	28100000	9.78409e+06	58300000	40000000	17500000	3.28951e+06	15400000	156000000	11200000	0	0	0	0	0	0	0	0	0	0	0	0	0
6	871.573	29.8464	952000000000	5610000000	1110000000	1730000000	1610000000	945000000	355000000	292000000	498000000	179000000	118000000	200000000	134000000	59900000	106000000	175000000	748000000	231000000000	130000000000	79900000000	133000000000	163000000000	182000000000	468000000000	340000000000	136000000000	481000000000	258000000000	58200000000	79200000000	50300000000	51800000000	177000000000	268000000000	41400000000	128000000000	59500000000	185000000000	98300000000	176000000000	87700000000	68800000000	68200000000	42800000000	25000000000	48500000000	41100000000
4634	831.578	24.1741	1760000000	80888.9	0	0	0	0	0	0	28510.8	0	0	0	0	0	0	0	73815	312000000	349000000	180000000	445000000	898000000	740000000	2740000000	1750000000	648000000	2510000000	935000000	298000000	130000000	78700000	94000000	577000000	560000000	32400000	84000000	82500000	291000000	130000000	230000000	103000000	71700000	70600000	32800000	11500000	59600000	27900000
4856	831.574	26.4821	2930000000	401171	321786	121100	71253.3	46773.8	0	23527	35170.1	9775.25	0	0	6123.84	0	0	6196.82	816995	225000000	299000000	166000000	447000000	486000000	464000000	2590000000	2120000000	944000000	8080000000	9700000000	71200000	693000000	32400000	48000000	63300000	659000000	39100000	546000000	138000000	396000000	277000000	132000000	217000000	94800000	143000000	74300000	25100000	47300000	64500000
5082	917.594	33.3384	7430000000	856778	1.35066e+06	131351	677284	0	136256	174952	37298.3	14416	84092.7	53006.9	58873.1	22780.8	7529.29	40549.6	3.49328e+06	2030000000	1290000000	702000000	1390000000	1270000000	478000000	3330000000	2130000000	356000000	734000000	1260000000	66100000	25700000	15800000	86700000	2020000000	821000000	98700000	1710000000	65400000	5430000000	358000000	1450000000	241000000	209000000	271000000	136000000	327000000	36100000	31100000
9396	907.52	18.0488	141000000	911000000	26700000	10800000	5.79716e+06	1.21116e+06	5.90383e+06	3.30577e+06	2.45838e+06	833016	460917	248330	134655	70878.9	10129.8	75229.6	628426	218000000	73400000	72000000	123000000	59700000	72800000	145000000	85600000	32200000	98200000	126000000	0	2.63875e+06	0	11200000	5.32029e+06	7.59765e+06	2.52497e+06	0	1.58885e+06	0	0	0	0	0	0	0	0	0	0
960	888.573	22.2759	19800000000	4.89127e+06	740824	102536	547557	322828	1.63498e+06	758784	1.10013e+06	192704	59795.1	54903.1	49776.7	44264.3	185099	101553	5.37921e+06	2450000000	3950000000	1680000000	6170000000	2870000000	5750000000	15800000000	24900000000	2660000000	19200000000	9510000000	1400000000	1930000000	1040000000	400000000	2880000000	2870000000	968000000	2570000000	888000000	2750000000	2800000000	2180000000	1400000000	1350000000	1150000000	748000000	324000000	3050000000	1670000000
7925	873.553	25.7922	2970000000	0	139025	35364	143417	592318	37207.8	134255	190059	109142	46596.8	108888	89133.3	22876.8	18688.1	0	481907	218000000	110000000	31600000	127000000	110000000	67300000	291000000	198000000	76100000	447000000	181000000	12100000	45400000	26700000	14400000	42600000	240000000	30200000	263000000	188000000	548000000	611000000	832000000	256000000	378000000	627000000	244000000	97900000	195000000	210000000
2222	947.641	37.8268	5060000000	151971	40773.3	0	0	0	0	22337.1	0	0	17567.6	0	0	3741.18	4392.74	0	1.05912e+06	1290000000	817000000	356000000	266000000	557000000	495000000	667000000	2540000000	470000000	825000000	663000000	101000000	60400000	45300000	85700000	1180000000	799000000	109000000	1000000000	268000000	1710000000	511000000	694000000	393000000	320000000	309000000	233000000	155000000	275000000	175000000
9512	889.578	21.24	548000000	0	0	0	0	0	0	0	92746.1	38194.8	0	0	0	0	0	0	206086	115000000	37800000	6.97563e+06	71800000	206000000	102000000	799000000	90700000	32000000	954000000	241000000	34200000	40800000	18500000	14500000	47800000	257000000	9.56187e+06	34900000	16800000	201000000	24200000	29300000	65400000	50700000	51900000	13300000	2.85225e+06	33200000	27200000
1102	915.611	43.5345	12000000000	57126.4	223496	0	0	0	20892.9	39566.5	21180.5	26918.7	14699.2	70053.5	13553.8	2200.57	0	6491.23	1.43135e+06	2560000000	1180000000	1050000000	1860000000	2220000000	1350000000	1380000000	2530000000	528000000	1780000000	2720000000	945000000	1480000000	1340000000	1410000000	3360000000	6930000000	1090000000	2630000000	2160000000	5880000000	915000000	2430000000	1030000000	445000000	350000000	254000000	113000000	371000000	228000000
2904	875.567	20.7664	5130000000	277831	1.26975e+06	7.32441e+06	12400000	7.83897e+06	20200000	16200000	13400000	7.81116e+06	6.93095e+06	1.98213e+06	1.06561e+06	396077	130626	520630	4.1234e+06	4380000000	3420000000	1520000000	2690000000	3510000000	2690000000	7330000000	4720000000	1640000000	5420000000	1930000000	654000000	367000000	271000000	396000000	1360000000	728000000	108000000	252000000	135000000	268000000	76200000	431000000	15600000	5.89606e+06	58000000	3.73493e+06	0	6.43502e+06	1.98748e+06
2313	903.577	26.8273	10200000000	76441.8	83748	4.56383e+06	26564.8	0	44851.1	0	0	0	0	0	12951.9	0	0	14427.1	1.03292e+06	743000000	490000000	260000000	526000000	206000000	722000000	912000000	1390000000	651000000	1020000000	790000000	219000000	31800000	86800000	161000000	1590000000	3490000000	469000000	2640000000	1160000000	4710000000	3010000000	2380000000	1420000000	903000000	665000000	198000000	35500000	99100000	87800000
830	887.568	23.5027	13600000000	23500000	4.18533e+06	1.41314e+06	1.76764e+06	447090	1.61871e+06	1.52287e+06	662237	318679	58543.8	40839.6	95024.9	32346.3	150003	223915	6.41512e+06	3900000000	2210000000	934000000	1250000000	3700000000	3540000000	10400000000	7550000000	2350000000	16000000000	7980000000	2110000000	3030000000	1060000000	417000000	1830000000	2820000000	536000000	1920000000	676000000	2180000000	786000000	1820000000	1530000000	1170000000	1160000000	467000000	277000000	332000000	841000000
6505	901.548	20.1447	886000000	4.62117e+06	234426	90998.2	66218.4	0	0	0	0	0	0	0	0	0	0	0	353852	67900000	71900000	43300000	156000000	127000000	327000000	1050000000	456000000	130000000	883000000	135000000	12900000	11300000	3.07653e+06	2.97153e+06	45900000	96600000	26400000	64500000	98700000	203000000	144000000	101000000	100000000	57000000	67100000	31300000	19900000	80300000	75600000
5227	827.547	29.9625	10500000000	6.07151e+06	1.99304e+06	469550	557834	233895	647343	582645	273460	411921	336851	237726	195614	33521.3	32072.5	150033	1.19461e+06	162000000	116000000	92700000	68600000	132000000	146000000	308000000	297000000	117000000	306000000	253000000	33400000	63700000	44600000	17700000	81500000	191000000	25800000	228000000	290000000	1090000000	2070000000	484000000	779000000	936000000	920000000	1550000000	436000000	745000000	1440000000
9126	870.564	31.3918	804000000	5.76676e+06	605618	1.62541e+06	894309	430373	564817	136821	236120	201069	67912.3	51998	77828.9	16350.9	4977.83	227323	1.50956e+06	797000000	233000000	104000000	161000000	215000000	120000000	587000000	292000000	108000000	551000000	278000000	5.02076e+06	30900000	43300000	11500000	27200000	73100000	56100000	40700000	60800000	94600000	114000000	31900000	51700000	66800000	105000000	29800000	10400000	19100000	11400000
5580	1019.52	18.2328	354000000	298111	0	0	0	0	49916.5	0	0	0	0	0	0	13451.2	0	0	30683.2	215000000	124000000	20600000	77700000	691000000	463000000	1170000000	1060000000	119000000	229000000	13700000	10700000	0	0	0	0	0	0	0	0	0	0	0	0	0	0	0	0	0	0
7797	931.61	28.5855	3020000000	276477	21947.8	37150.5	57817.3	203876	33720.5	15034	13483.7	15447.4	0	9378.23	6709.79	0	0	6396.58	468719	192000000	53600000	52000000	71200000	51900000	199000000	969000000	473000000	123000000	275000000	737000000	32200000	90000000	30800000	42500000	519000000	767000000	244000000	962000000	575000000	1500000000	804000000	758000000	265000000	62300000	198000000	51300000	12400000	47000000	3.64239e+06
161	929.63	47.8488	165000000000	5.66901e+06	15700000	7.83328e+06	6.59615e+06	3.33423e+06	2.54436e+06	1.55708e+06	1.27604e+06	780828	1.99719e+06	2.25237e+06	2.17764e+06	269325	929342	1.48025e+06	33000000	29900000000	21200000000	5210000000	22200000000	25100000000	11200000000	24600000000	21400000000	6270000000	10900000000	6720000000	2210000000	666000000	1000000000	1220000000	15000000000	29300000000	6100000000	20900000000	11900000000	86800000000	13800000000	19800000000	7960000000	6540000000	9080000000	7120000000	4420000000	6140000000	5590000000
13915	891.525	18.1144	98629.6	16200000	490274	4.3653e+06	1.96049e+06	0	566801	75753	128093	154967	0	0	0	0	0	0	10562.5	0	0	0	0	0	0	0	0	0	0	0	0	0	0	0	0	0	0	0	0	0	0	0	0	0	0	0	0	0	0
4456	901.548	24.0722	3830000000	1.74969e+06	251715	172136	128843	0	226906	87565.8	38722.6	17884.3	49966.5	29358.6	98758.5	7008.74	61712.9	61458.2	1.97921e+06	281000000	186000000	93000000	310000000	358000000	307000000	1530000000	895000000	301000000	1710000000	398000000	41900000	39500000	93500000	28400000	288000000	453000000	117000000	386000000	209000000	575000000	422000000	536000000	472000000	300000000	350000000	291000000	154000000	408000000	349000000
15034	939.509	16.1264	35200000	330000000	1.91066e+06	2.03741e+06	4.27288e+06	3.42043e+06	1.08782e+06	1.3374e+06	517054	146944	565067	42944.8	37103.5	0	14714.3	19861.3	260627	23200000	5.82807e+06	2.61794e+06	2.80155e+06	3.33818e+06	4.51843e+06	0	7.50043e+06	5.90969e+06	0	10800000	3.32278e+06	0	0	0	16000000	0	0	0	0	0	0	0	0	2.41196e+06	0	13500000	5.14262e+06	0	0
6005	919.61	32.1837	4670000000	141670	96793.6	36478.2	53116	0	27744	30503.3	26448	11748.7	19984.5	11776.4	15541.2	3174.05	0	0	147734	151000000	50800000	87700000	103000000	110000000	187000000	136000000	433000000	60900000	216000000	146000000	27700000	9.48073e+06	4.59014e+06	32800000	333000000	332000000	69500000	795000000	534000000	1520000000	548000000	1140000000	444000000	377000000	390000000	317000000	153000000	260000000	89000000
3865	931.644	45.7986	20200000000	0	233310	459231	137566	0	762911	282154	426613	91273.3	114980	176721	735408	365287	364716	294852	2.86336e+06	4020000000	6970000000	4900000000	3620000000	3140000000	3920000000	9120000000	10700000000	5690000000	13800000000	152000000000	95900000	185000000	27200000	60700000	305000000	169000000	65200000	983000000	136000000	1510000000	314000000	420000000	249000000	218000000	338000000	559000000	301000000	268000000	399000000
3149	904.567	20.2321	2670000000	16500000	102850	1.81723e+06	1.19201e+06	781601	343742	1.09861e+06	1.28254e+06	153506	432863	79748.9	41912.9	0	65684.1	60704.7	2.74068e+06	633000000	251000000	176000000	227000000	382000000	620000000	1290000000	763000000	585000000	2520000000	1120000000	849000000	895000000	275000000	154000000	1320000000	913000000	65500000	330000000	121000000	340000000	402000000	224000000	269000000	271000000	98600000	206000000	6.27057e+06	242000000	185000000
1226	888.572	23.4962	9420000000	3.24714e+06	2.21014e+06	916317	1.11464e+06	369165	1.01998e+06	285863	498444	291060	0	30844.8	37884.5	30625.5	31789.3	217051	4.53796e+06	3910000000	1290000000	580000000	1310000000	2240000000	1900000000	6200000000	1690000000	1380000000	9450000000	4780000000	569000000	1520000000	154000000	319000000	2290000000	2160000000	361000000	1170000000	333000000	1430000000	815000000	1230000000	904000000	687000000	697000000	957000000	125000000	221000000	517000000
10742	917.631	50.2524	670000000	0	79947.2	49270.3	18301.8	0	5116.54	6434.34	0	3540.66	6552.78	17787.7	22350.1	9908.2	4588.09	13767.5	448998	60100000	47700000	64700000	86300000	87900000	142000000	132000000	152000000	69100000	92800000	200000000	13500000	16900000	12600000	23700000	244000000	309000000	33700000	42700000	20000000	657000000	41300000	39400000	19000000	23700000	21700000	11100000	2.38101e+06	11400000	15600000
6332	891.562	19.1787	1180000000	2.00111e+06	0	0	0	0	0	50088.8	48070.2	0	0	0	18424.2	0	33818.8	0	3.14939e+06	816000000	235000000	159000000	122000000	362000000	390000000	688000000	551000000	243000000	1080000000	299000000	57700000	94000000	46600000	14600000	92300000	101000000	27000000	93500000	59100000	150000000	164000000	130000000	63900000	55800000	114000000	39700000	20000000	26300000	11400000
11268	895.521	17.2288	49600000	17900000	678980	5.76587e+06	14300000	51500000	39000000	42100000	29700000	14400000	6.80022e+06	4.54455e+06	1.61112e+06	283034	183733	472843	128736	36700000	27200000	5.24202e+06	9.08603e+06	25800000	24500000	26500000	85400000	23200000	19700000	72200000	0	4.78901e+06	7.21515e+06	18100000	24700000	15400000	6.24808e+06	1.67623e+06	1.15395e+06	7.41175e+06	0	8.44839e+06	0	0	0	0	0	0	0
15773	943.538	18.8608	4.94362e+06	483000000	995084	9.64046e+06	21500000	2.66577e+06	853969	1.98499e+06	4.03672e+06	224796	74909	44639.2	0	0	0	27712.7	0	1.84643e+06	0	0	0	0	0	0	0	0	0	0	0	0	0	0	0	0	0	2.21124e+06	1.01855e+06	0	2.4193e+06	3.0738e+06	0	0	1.56347e+06	0	0	0	0
18	931.645	49.1303	517000000000	10600000	34000000	14700000	12200000	3.01785e+06	5.31921e+06	4.24978e+06	3.17803e+06	1.75735e+06	4.88749e+06	4.73904e+06	4.22992e+06	1.34607e+06	2.10528e+06	3.22371e+06	117000000	52500000000	48200000000	35900000000	37300000000	48900000000	56700000000	147000000000	130000000000	47800000000	100000000000	59500000000	17600000000	9230000000	10300000000	4090000000	62500000000	101000000000	15900000000	55900000000	43500000000	114000000000	45600000000	91900000000	44500000000	37200000000	38400000000	25600000000	18800000000	23200000000	19300000000
5028	919.607	31.2999	4690000000	148305	157928	49015.1	212775	47735.5	64875.8	25414.3	22322.2	0	16461.5	10834.5	7777.55	3658.89	6668.79	13849.3	440332	199000000	161000000	103000000	153000000	45100000	359000000	292000000	370000000	34500000	64100000	161000000	3.64957e+06	7.71988e+06	14100000	9.68831e+06	258000000	550000000	117000000	550000000	326000000	1140000000	830000000	782000000	219000000	166000000	574000000	401000000	172000000	308000000	267000000
3544	873.586	28.6955	3220000000	2.66918e+06	47042	54759.3	228092	62059.7	94528.1	32991.8	83190.3	38767.8	0	0	8548.71	0	8730.06	0	641204	484000000	266000000	218000000	143000000	540000000	450000000	1930000000	1220000000	467000000	224000000	1170000000	289000000	135000000	168000000	290000000	695000000	1280000000	167000000	562000000	183000000	147000000	623000000	898000000	31200000	401000000	398000000	140000000	62600000	139000000	177000000
159	827.547	28.933	157000000000	757000000	47900000	26800000	11200000	4.94984e+06	3.35689e+06	2.02239e+06	3.35654e+06	3.01311e+06	1.61065e+06	2.58484e+06	1.45505e+06	1.5108e+06	2.71384e+06	12500000	109000000	22900000000	23500000000	15300000000	35500000000	34500000000	40200000000	170000000000	103000000000	37600000000	159000000000	73400000000	2410000000	1890000000	2710000000	2790000000	15600000000	21500000000	4120000000	12800000000	10600000000	37700000000	13900000000	23200000000	12100000000	9140000000	9970000000	5000000000	3230000000	6930000000	6580000000
1154	919.609	29.4736	31600000000	568521	502668	47607.1	71841	54692.2	33258.9	49576.9	28175.5	12113.8	60627.6	63982.9	104920	13425	8871.68	27026.4	2.40453e+06	1540000000	1060000000	493000000	1270000000	1600000000	1070000000	1120000000	2240000000	671000000	1720000000	1480000000	237000000	178000000	216000000	353000000	2640000000	5230000000	308000000	1370000000	3680000000	4070000000	7470000000	2430000000	4590000000	4500000000	5250000000	2220000000	554000000	2490000000	592000000
1236	813.568	35.3736	9830000000	144254	176740	61010	94757.3	0	0	24111.9	0	0	0	0	9906	0	5663.33	0	1.76215e+06	1000000000	645000000	392000000	735000000	1140000000	862000000	4290000000	3050000000	1040000000	4740000000	3260000000	708000000	456000000	378000000	389000000	2330000000	2360000000	281000000	1400000000	921000000	111000000	1880000000	2730000000	1540000000	1200000000	535000000	570000000	237000000	596000000	404000000
2955	871.573	28.753	5070000000	56700000	922256	1.45034e+06	2.47497e+06	626257	2.72399e+06	355576	1.37099e+06	513695	65012	165234	125600	43340.3	10051.2	11811.3	1.24632e+06	575000000	340000000	168000000	438000000	728000000	634000000	2690000000	1780000000	538000000	3180000000	1750000000	273000000	345000000	176000000	128000000	835000000	1370000000	185000000	749000000	365000000	1220000000	685000000	1020000000	620000000	474000000	462000000	261000000	106000000	277000000	202000000
8306	931.646	51.238	1690000000	0	24495.8	13032.9	0	0	5856.9	5288.81	0	3342.4	4856.18	5292.92	4798.48	1348.25	1341.6	7574.81	325907	90500000	67900000	68300000	48400000	40700000	122000000	180000000	110000000	26100000	128000000	204000000	31100000	37800000	37300000	80800000	691000000	899000000	134000000	159000000	22100000	1330000000	28600000	97500000	50100000	36300000	61700000	24300000	17100000	24600000	15200000
7880	845.558	25.4496	767000000	349278	45001.2	44519.6	31400.4	0	13327.9	0	19611.4	0	0	0	0	0	0	0	208579	198000000	43800000	21100000	35200000	170000000	91400000	537000000	318000000	53300000	753000000	316000000	84400000	31300000	31300000	20900000	81400000	178000000	37100000	76600000	36100000	164000000	166000000	90900000	106000000	67300000	66600000	27600000	6.49741e+06	27000000	15800000
1920	929.631	44.0892	13500000000	95762.9	534136	173177	72045.7	0	56769.8	33505.4	22008.9	18390.2	14694.2	55876.5	17216.9	2029.66	0	0	1.67784e+06	1440000000	1170000000	512000000	1180000000	796000000	489000000	2050000000	1290000000	432000000	935000000	1310000000	398000000	302000000	223000000	325000000	3090000000	5740000000	1220000000	7610000000	2340000000	7660000000	827000000	1830000000	745000000	559000000	637000000	182000000	43700000	243000000	206000000
9425	875.568	18.3045	605000000	0	0	91916.9	0	0	0	0	68475.1	54144.2	0	29837.5	0	0	0	0	9367.54	51800000	32000000	3.59072e+06	46000000	76700000	28400000	176000000	132000000	30500000	281000000	88200000	6.65069e+06	3.0005e+06	0	3.39558e+06	36800000	46100000	18300000	49800000	42100000	105000000	152000000	114000000	110000000	74100000	52500000	38200000	15400000	74900000	28400000
800	887.568	22.3509	42100000000	20700000	734439	969487	825228	530482	80819.4	184519	96454	75892.6	473211	175680	314285	363683	301805	993949	14200000	18700000000	2200000000	1570000000	1240000000	21300000000	6050000000	62100000000	14700000000	2760000000	83300000000	8990000000	2360000000	3220000000	1040000000	616000000	6700000000	6580000000	1480000000	4180000000	1570000000	4690000000	4520000000	5300000000	2260000000	3010000000	1620000000	5240000000	483000000	2070000000	1750000000
2516	919.609	30.3445	10300000000	351170	842259	99283.9	185201	61973.9	29624.9	31687.8	28328.3	11113.2	16412.6	10621.1	9165.52	11930.9	6360.17	7707.13	652152	407000000	351000000	183000000	322000000	312000000	589000000	1090000000	324000000	277000000	345000000	650000000	30000000	22900000	54900000	22100000	758000000	1320000000	217000000	1230000000	653000000	2820000000	1350000000	1470000000	964000000	822000000	1020000000	634000000	288000000	580000000	415000000
6862	915.614	44.4044	4130000000	247759	439295	834469	75517	394928	61777.1	1.31658e+06	9.91124e+06	45034.2	210260	8.21867e+06	26618.9	9520.24	3574.08	69837.7	3.53464e+06	1740000000	1620000000	937000000	772000000	1090000000	3680000000	4310000000	3400000000	1980000000	4540000000	3260000000	1910000000	604000000	115000000	426000000	1810000000	832000000	153000000	68200000	19400000	1830000000	58800000	300000000	56500000	40400000	17400000	5.46385e+06	4.93121e+06	28000000	6.27312e+06
2375	945.626	36.8058	10300000000	3.43809e+06	3.39195e+06	4.50019e+06	510208	113991	42332.7	49213.4	62013.1	14834.6	41522.4	23981.6	15091.5	12841.4	8930.93	7716.19	3.06062e+06	1290000000	889000000	568000000	486000000	1580000000	1430000000	4440000000	2630000000	612000000	1520000000	2070000000	999000000	490000000	194000000	35200000	1140000000	2450000000	192000000	1860000000	1020000000	8520000000	493000000	1880000000	625000000	448000000	436000000	187000000	133000000	197000000	105000000
952	835.536	23.4346	2600000000	126555	78074.4	221030	204913	25675.8	13336	27276.5	30790.6	0	0	0	0	0	0	0	4.51254e+06	1830000000	782000000	584000000	483000000	993000000	1270000000	3150000000	2900000000	916000000	2250000000	3470000000	746000000	2100000000	911000000	63000000	5660000000	2390000000	402000000	172000000	35000000	7.67193e+06	0	6.81168e+06	0	0	0	0	0	0	0
1731	873.589	27.7609	6490000000	7.12759e+06	104928	45047.8	46083.1	0	18276.1	19174.6	22896.1	8146.83	0	0	0	0	0	0	1.3039e+06	1010000000	428000000	393000000	1150000000	976000000	788000000	4680000000	2200000000	2290000000	3550000000	2090000000	112000000	26600000	82300000	229000000	1310000000	2630000000	122000000	458000000	217000000	1060000000	345000000	860000000	624000000	1980000000	447000000	642000000	28000000	772000000	198000000
625	815.547	30.1119	46000000000	10900000	4.90985e+06	1.37312e+06	1.24557e+06	7.07563e+06	2.64009e+06	6.9626e+06	3.22321e+06	1.57979e+06	4.6571e+06	3.2228e+06	2.1304e+06	154614	603110	923011	4.59601e+06	1890000000	1260000000	660000000	1210000000	1420000000	1490000000	3440000000	3130000000	1310000000	4660000000	3680000000	760000000	800000000	676000000	535000000	2010000000	3060000000	581000000	4210000000	3550000000	8800000000	10100000000	13500000000	3590000000	5240000000	7450000000	3310000000	1740000000	1850000000	2240000000
10637	961.619	28.6049	1310000000	79820.3	38588.2	31908.8	26505.6	0	0	0	13699	0	27039.5	0	0	0	0	0	49984.7	25600000	22300000	11300000	47800000	15200000	16300000	200000000	66900000	12800000	44000000	61800000	2.78042e+06	6.37908e+06	2.50245e+06	2.59285e+06	75700000	182000000	11900000	216000000	97200000	220000000	225000000	335000000	270000000	157000000	145000000	92800000	24700000	35100000	28300000
9970	939.542	22.126	1.0199e+06	58200000	3.13042e+06	20300000	30900000	641772	2.02742e+06	960798	999394	461183	0	0	0	0	0	0	0	0	0	0	0	0	0	0	0	0	0	0	0	0	0	0	0	0	0	0	0	0	0	0	1.91473e+06	0	0	0	0	0	0
9931	945.662	51.864	800000000	32307.3	167241	39553.9	14608.4	0	9476.18	7428.37	0	0	0	19743.3	10935.5	2264.18	10012.3	3364.07	122377	71000000	72300000	73600000	33300000	51100000	138000000	492000000	185000000	16100000	74000000	181000000	40900000	47400000	14000000	49700000	123000000	135000000	3.51704e+06	34700000	5.52543e+06	350000000	7.04277e+06	38600000	36300000	21800000	48700000	36400000	45000000	58900000	50800000
2722	843.542	21.6373	2690000000	1.07039e+06	210665	103447	0	0	0	0	0	0	0	0	49561.5	0	20412.8	92961.7	508311	279000000	264000000	149000000	235000000	423000000	549000000	2400000000	2380000000	421000000	1740000000	424000000	29900000	39200000	23500000	13600000	339000000	375000000	91300000	232000000	204000000	814000000	335000000	329000000	262000000	208000000	184000000	149000000	12900000	173000000	204000000
5866	931.61	31.7507	12700000000	108526	45966.3	65244.3	0	0	21304	23479.7	39701.7	10044.9	48998.7	183036	131270	33991.5	14409.9	12023.2	1.1669e+06	1090000000	405000000	125000000	135000000	520000000	756000000	186000000	1320000000	477000000	1060000000	1580000000	68200000	100000000	59300000	40700000	608000000	1300000000	463000000	9930000000	5530000000	3630000000	2200000000	1950000000	1130000000	273000000	164000000	201000000	135000000	290000000	188000000
8914	905.579	17.3758	1950000000	1.45366e+06	1.04092e+06	164662	75263.1	649786	96378.2	177507	118280	63315.3	63946	0	40331.7	12034.5	29983.3	0	1.75948e+06	781000000	803000000	324000000	59300000	314000000	973000000	1000000000	1830000000	784000000	2520000000	838000000	376000000	233000000	23500000	14600000	601000000	932000000	36300000	103000000	23700000	70400000	248000000	81500000	85900000	29500000	95400000	13200000	5443640	13900000	12900000
3554	831.577	25.8586	10600000000	114365	116223	40735.1	36106.8	303981	2.54464e+06	3.36373e+06	4.4955e+06	2.00783e+06	1.24561e+06	265796	21612.3	24327.8	25702.5	56445.7	3.03255e+06	3140000000	2950000000	1410000000	3920000000	6100000000	4060000000	17700000000	9700000000	3810000000	10500000000	5470000000	1700000000	903000000	658000000	884000000	3560000000	4300000000	503000000	970000000	448000000	1480000000	496000000	1530000000	598000000	431000000	234000000	92900000	47100000	72600000	26400000
11465	933.586	31.7857	2610000000	243782	1.16912e+06	157542	129597	0	114956	23530.1	0	0	148931	75449.4	360423	31261.7	167058	102638	60418	19000000	16300000	15900000	11500000	11500000	52400000	24000000	35100000	20600000	52100000	49900000	3.84381e+06	0	6.5509e+06	4.57374e+06	43800000	231000000	34500000	176000000	271000000	469000000	369000000	232000000	365000000	256000000	344000000	204000000	93800000	277000000	230000000
1020	901.547	21.6683	11500000000	307000000	8.38907e+06	3.37272e+06	1.31594e+06	739036	147304	38850.9	0	0	0	0	29784.9	31777.4	14375.8	99630.3	12600000	1560000000	1440000000	2430000000	4370000000	2140000000	6080000000	14600000000	4850000000	5280000000	11300000000	2840000000	419000000	386000000	661000000	371000000	2050000000	1660000000	339000000	689000000	464000000	951000000	914000000	1080000000	768000000	594000000	674000000	597000000	330000000	765000000	693000000
2403	887.568	19.6575	6170000000	18200000	260284	648053	5821179	2.54088e+06	2.59045e+06	2.14584e+06	2.81837e+06	1.23366e+06	490922	225654	88678.6	0	15826.3	79713.3	2.5423e+06	1060000000	549000000	239000000	665000000	1270000000	951000000	4470000000	2750000000	933000000	2870000000	1300000000	536000000	333000000	245000000	50700000	1980000000	2160000000	261000000	844000000	492000000	1280000000	356000000	991000000	748000000	740000000	529000000	278000000	115000000	407000000	341000000
1652	947.641	33.0157	22200000000	0	201831	38160.5	44845.1	0	35113.2	30289	27835.9	12425.3	11733.4	27812.4	17270	14959.7	13603.8	9445.04	2.16774e+06	1400000000	866000000	559000000	938000000	1330000000	441000000	1950000000	2050000000	1160000000	656000000	717000000	207000000	139000000	185000000	180000000	2510000000	1520000000	430000000	1850000000	705000000	8170000000	1790000000	13600000000	1520000000	1250000000	1320000000	963000000	320000000	236000000	415000000
79	917.63	47.9807	381000000000	2.83695e+06	5.97047e+06	1.22002e+06	1.1086e+06	1.2119e+06	1.89028e+06	1.43733e+06	1.05778e+06	628190	1.17366e+06	1.21421e+06	1.07152e+06	641528	1.05694e+06	2.94796e+06	88300000	22900000000	24400000000	14300000000	32100000000	42000000000	41800000000	165000000000	126000000000	45300000000	157000000000	181000000000	21400000000	1440000000	1010000000	981000000	6220000000	11900000000	2010000000	7510000000	18400000000	107000000000	36500000000	124000000000	48400000000	35200000000	30100000000	19600000000	7340000000	16900000000	13400000000
1641	889.771	23.0507	16500000000	0	446181	334399	0	55159.9	468579	899649	1.92685e+06	1.41048e+06	2.93211e+06	2.21567e+06	1.14597e+06	496315	954766	348420	991672	113000000	162000000	69000000	152000000	220000000	334000000	491000000	952000000	210000000	576000000	782000000	363000000	505000000	220000000	144000000	248000000	1280000000	587000000	965000000	961000000	2770000000	1570000000	3470000000	1910000000	1220000000	2100000000	725000000	746000000	284000000	473000000
12096	919.607	34.5063	1110000000	187308	542675	72287.6	52931.3	0	68441.9	33841.6	81543.1	8083.27	23050	10226.9	17505.3	4184.86	0	12103.1	726598	66100000	21300000	32000000	31000000	6.71824e+06	32700000	73200000	83300000	16800000	34100000	9.62489e+06	3.623e+06	25100000	1.76251e+06	3.03192e+06	117000000	183000000	5.70781e+06	157000000	114000000	233000000	186000000	236000000	175000000	124000000	139000000	82800000	21600000	74500000	49200000
2164	919.609	32.9825	17000000000	405743	185652	87475.9	63337.1	0	46477.3	38327	39869.1	6621.02	26374.5	9463.16	20850.3	8172.91	7917.5	13857.3	1.10982e+06	576000000	385000000	310000000	380000000	268000000	812000000	1460000000	866000000	366000000	583000000	613000000	42500000	26900000	28900000	64300000	586000000	2030000000	176000000	1670000000	945000000	2580000000	3190000000	4030000000	2200000000	1900000000	2150000000	1420000000	247000000	1200000000	746000000
4087	905.578	18.2891	2070000000	2.93587e+06	102288	133760	337509	0	80260.4	119330	186567	50997.4	49644.8	0	22106.7	0	0	71289.5	1.69425e+06	3010000000	562000000	208000000	393000000	550000000	424000000	1130000000	1170000000	529000000	1350000000	1090000000	377000000	336000000	190000000	188000000	398000000	822000000	87600000	223000000	64800000	199000000	227000000	184000000	108000000	101000000	99600000	37700000	12900000	33900000	17800000
5747	917.594	32.2612	4480000000	683538	1.09899e+06	176907	72545.6	0	147774	246592	36389.9	28773.5	147181	207953	190912	44674.1	25128.7	16426.2	41627.2	207000000	151000000	76000000	113000000	138000000	221000000	352000000	332000000	105000000	215000000	158000000	10500000	7.05431e+06	10200000	4.48529e+06	261000000	272000000	101000000	295000000	153000000	2850000000	402000000	367000000	377000000	172000000	294000000	515000000	107000000	386000000	323000000
1754	945.627	30.9988	18600000000	202344	37597.9	0	0	0	0	0	25493.8	12170	63282	12556.2	9649.41	4020.09	0	6745.92	1.19683e+06	980000000	397000000	235000000	452000000	487000000	665000000	2550000000	1520000000	413000000	1500000000	1260000000	209000000	315000000	269000000	289000000	2030000000	3490000000	607000000	3420000000	2260000000	7900000000	3910000000	5000000000	2150000000	1400000000	1610000000	699000000	250000000	469000000	357000000
7619	959.603	33.0481	3770000000	1.57225e+06	10100000	870350	1.40417e+06	441979	939206	376300	205578	62124.8	579625	523132	1.47328e+06	284673	128971	378503	2.58065e+06	254000000	232000000	104000000	2.92182e+06	66000000	62400000	236000000	207000000	52400000	40900000	4.20649e+06	1.45808e+06	1.10858e+06	24500000	4.87938e+06	4.9545e+06	470000000	23100000	81900000	212000000	323000000	345000000	20800000	468000000	325000000	536000000	393000000	156000000	613000000	457000000
13187	917.579	22.4097	54000000	111000000	347475	1.97533e+06	6980683	12500000	4.03644e+06	3.37736e+06	6.02698e+06	1.03491e+06	413807	268547	43378.4	9332.86	0	0	17046.8	3.73562e+06	0	1.74438e+06	0	2.65336e+06	5.44413e+06	0	15300000	0	0	0	0	0	0	0	4.5573e+06	0	0	0	0	0	4.09497e+06	0	24000000	42200000	3.17448e+06	6.98057e+06	0	9.96247e+06	7.06996e+06
293	903.615	45.8721	56300000000	6.98817e+06	91700000	23000000	16600000	4.40883e+06	9.17778e+06	1.53966e+06	2.71874e+06	1.81707e+06	10900000	9.32033e+06	12100000	3.43238e+06	2.82149e+06	5.86957e+06	27500000	8830000000	5900000000	4270000000	7460000000	8140000000	7270000000	9310000000	16500000000	6140000000	12600000000	13400000000	3260000000	1430000000	1280000000	2360000000	14200000000	9850000000	1080000000	4180000000	5580000000	25800000000	3240000000	11900000000	4380000000	3560000000	3010000000	1530000000	1180000000	1430000000	1170000000
2	813.568	36.0707	1330000000000	1840000000	1440000000	1670000000	1350000000	837000000	277000000	285000000	288000000	171000000	282000000	185000000	184000000	37200000	56400000	135000000	706000000	209000000000	133000000000	94900000000	139000000000	180000000000	210000000000	506000000000	372000000000	175000000000	520000000000	384000000000	104000000000	111000000000	96000000000	96800000000	271000000000	279000000000	49300000000	163000000000	103000000000	268000000000	164000000000	262000000000	141000000000	112000000000	105000000000	64800000000	40900000000	61800000000	53300000000
1497	917.542	22.6218	6180000000	703000000	19900000	12400000	4.94183e+06	1.14345e+06	2.24133e+06	2.65882e+06	3.32562e+06	1.86743e+06	2.38655e+06	1.84276e+06	870576	37120.8	107313	68615.2	17400000	1030000000	1060000000	996000000	1360000000	1510000000	3280000000	5010000000	4080000000	2440000000	4040000000	1630000000	163000000	286000000	318000000	203000000	1030000000	1250000000	576000000	798000000	416000000	708000000	671000000	1130000000	442000000	272000000	386000000	191000000	125000000	362000000	358000000
7082	843.542	23.429	1000000000	4.5656e+06	89245.3	40878.4	19674.5	0	14720.5	0	103589	0	0	0	0	0	0	0	803849	121000000	99800000	47300000	140000000	187000000	141000000	903000000	563000000	163000000	761000000	264000000	3.56258e+06	15100000	7.78247e+06	10200000	23200000	98500000	26000000	62600000	75100000	306000000	147000000	155000000	150000000	86200000	95200000	24400000	20400000	56600000	63900000
15934	951.598	16.2849	345000000	0	0	0	0	0	0	0	0	0	0	0	0	0	0	0	16193.5	31200000	27800000	1.98945e+06	16900000	988000000	5.64976e+06	2430000000	305000000	6.41539e+06	219000000	5.14982e+06	2.61004e+06	0	0	0	5.45284e+06	6.39666e+06	1.08155e+06	4.07549e+06	3.0724e+06	5.97342e+06	17700000	4924746	2.26107e+06	2.81069e+06	6.00347e+06	2.28291e+06	0	2.2524e+06	3.54023e+06
2393	947.641	35.6046	8910000000	0	0	0	0	0	0	13920.1	0	0	0	0	0	3730.16	7396.06	0	739904	550000000	363000000	152000000	316000000	258000000	259000000	538000000	1210000000	301000000	441000000	1190000000	20400000	33000000	23100000	12400000	322000000	638000000	151000000	1090000000	607000000	3770000000	1440000000	722000000	852000000	689000000	943000000	398000000	211000000	356000000	237000000
1313	817.563	32.1026	11200000000	0	28751	0	36497.9	0	14278	35918.2	0	13572.2	78651.4	81604.3	181003	171423	660649	687361	13500000	7470000000	3170000000	1480000000	3250000000	4130000000	2720000000	10900000000	6190000000	2200000000	9400000000	4060000000	1000000000	427000000	266000000	284000000	1600000000	1890000000	220000000	765000000	291000000	1480000000	898000000	1210000000	666000000	584000000	486000000	290000000	164000000	338000000	185000000
10808	923.514	13.888	83300000	34100000	2.07741e+06	4.62823e+06	4.1296e+06	2.1273e+06	1.53858e+06	842587	2.15962e+06	724989	82920.2	415629	117166	64631.4	53407.6	35699.5	64157	34000000	33700000	10900000	41500000	52300000	40300000	272000000	190000000	46300000	132000000	170000000	11900000	3.15855e+06	3.96346e+06	7.24499e+06	0	0	0	2.7204e+06	0	0	0	0	0	0	0	0	0	0	0
8752	903.561	17.3658	802000000	7.24702e+06	237216	694128	204786	207737	192191	200253	1.25162e+06	316807	1.05003e+06	640560	676086	217634	174422	59878.4	1.4681e+06	307000000	101000000	142000000	270000000	160000000	111000000	1740000000	784000000	256000000	1130000000	966000000	85400000	131000000	58700000	7.74808e+06	236000000	448000000	16200000	74000000	23200000	39000000	33000000	21900000	19600000	48100000	21500000	40400000	2.84092e+06	63900000	17500000
5878	961.62	26.1556	2710000000	0	33435.1	0	31596.2	0	0	0	0	0	20119.4	17747.2	0	4300.57	0	0	430166	170000000	82800000	39800000	127000000	134000000	166000000	405000000	368000000	148000000	172000000	152000000	7.03431e+06	26600000	3.62167e+06	11200000	130000000	326000000	51800000	315000000	100000000	716000000	263000000	108000000	1470000000	606000000	596000000	117000000	52900000	145000000	40000000
1735	885.553	25.3291	14300000000	46100000	14800000	2.64106e+06	4.52624e+06	584993	778406	145359	503639	100335	17854.3	42946.3	57179.9	89457	165168	278651	7.00328e+06	2170000000	2370000000	952000000	3060000000	3760000000	4070000000	22100000000	9750000000	2100000000	11600000000	2600000000	189000000	155000000	149000000	152000000	808000000	2090000000	527000000	1380000000	1050000000	2730000000	1270000000	1600000000	1050000000	694000000	856000000	631000000	297000000	843000000	852000000
8985	847.572	19.9443	530000000	1.02927e+06	0	0	0	0	0	37907.2	48143.7	0	0	31685.4	0	30524.5	16016.6	41387.7	438878	184000000	78100000	25400000	44300000	126000000	111000000	132000000	184000000	82700000	329000000	265000000	65600000	23000000	14800000	44000000	35300000	125000000	10500000	77200000	20400000	90700000	111000000	62100000	48900000	59900000	65900000	20300000	11000000	27200000	17800000
4202	917.58	30.8752	489000000	14200000	2.1072e+06	12100000	6.7643e+06	168733	369976	303624	661312	208474	1.04967e+06	179090	19302.3	3333.1	7344.75	35339.9	2.85101e+06	395000000	104000000	135000000	24000000	154000000	301000000	0	0	393000000	517000000	1030000000	340000000	668000000	196000000	346000000	2180000000	90200000	0	0	0	0	0	0	0	0	0	0	0	0	15300000
313	889.583	22.0271	89700000000	1.82091e+06	155872	0	1.51153e+06	11600000	23100000	24800000	27700000	14200000	5.57448e+06	3.51966e+06	1.35085e+06	528831	710058	1.66421e+06	19800000	8300000000	5730000000	3860000000	3760000000	8330000000	13000000000	28900000000	50500000000	50100000000	26100000000	74800000000	21500000000	17900000000	4410000000	5770000000	40500000000	57700000000	8230000000	19000000000	7320000000	20500000000	12100000000	22100000000	8880000000	7440000000	7640000000	1240000000	956000000	635000000	481000000
783	893.541	23.018	2560000000	2440000000	215000000	332000000	305000000	307000000	304000000	108000000	208000000	135000000	48400000	34200000	22400000	7.06254e+06	2.63524e+06	11600000	8.77859e+06	2510000000	1440000000	967000000	926000000	1610000000	2120000000	3670000000	1530000000	907000000	1920000000	2370000000	225000000	792000000	458000000	476000000	1310000000	884000000	79600000	67400000	13700000	54600000	952903	85700000	0	0	0	0	0	0	0
2061	945.625	35.7446	21300000000	0	53342.8	0	0	0	23321.9	13880.5	0	0	0	12817.3	8169.53	0	0	0	545668	497000000	183000000	129000000	352000000	448000000	372000000	1340000000	447000000	405000000	730000000	1330000000	69700000	19200000	87400000	37100000	1060000000	2990000000	726000000	3520000000	1980000000	11900000000	4770000000	6060000000	2920000000	2300000000	1950000000	486000000	338000000	515000000	116000000
146	893.541	21.5567	12000000000	17200000000	1110000000	1900000000	2710000000	1620000000	2140000000	775000000	1330000000	587000000	257000000	223000000	112000000	53600000	20400000	75500000	38000000	8140000000	5420000000	3530000000	3480000000	6090000000	8660000000	19700000000	14600000000	5030000000	11100000000	10600000000	671000000	2870000000	1590000000	1700000000	4340000000	3410000000	839000000	857000000	299000000	1080000000	0	1020000000	0	0	0	0	0	0	0
2738	911.548	22.5633	0	181000000	15100000	34200000	15000000	33600000	20800000	11800000	7.17986e+06	7.55775e+06	3.11568e+06	1.64549e+06	1.53602e+06	319640	71443.8	1.04329e+06	0	0	0	0	0	0	0	0	0	0	0	0	0	0	0	0	0	0	0	0	0	0	0	0	0	0	0	0	0	0	0
5292	907.52	17.3617	880000000	3060000000	75900000	28000000	21600000	13300000	6.05178e+06	842630	722955	1.49885e+06	91404.4	947105	1.10343e+06	1.17101e+06	868945	1777665	1.77845e+06	718000000	888000000	153000000	583000000	359000000	276000000	1440000000	1110000000	158000000	1250000000	609000000	0	8.14491e+06	1.48572e+06	59100000	9.68285e+06	288000000	11600000	6.28409e+06	1.58885e+06	9.82032e+06	0	0	0	0	0	1.53392e+06	0	0	0
4243	903.562	19.468	7980000000	16000000	356107	2.06832e+06	1.31563e+06	1.51293e+06	132528	490210	474086	165158	108980	57353.6	102844	19626.8	22643.3	36191.5	7.87525e+06	3550000000	3200000000	677000000	2010000000	3350000000	130000000	21400000000	6070000000	100000000	4920000000	140000000	133000000	78700000	41200000	69900000	567000000	793000000	218000000	474000000	283000000	814000000	653000000	784000000	535000000	426000000	273000000	220000000	85800000	427000000	186000000
990	931.611	30.0799	39800000000	195679	224687	85738.4	102717	299066	15303.9	30345.2	0	17275	31006.6	18164.1	8926.23	13983	10240.5	12248	3.33271e+06	5570000000	3970000000	1010000000	1640000000	2280000000	1470000000	6050000000	3470000000	717000000	1110000000	1120000000	86300000	20600000	98400000	119000000	1510000000	9140000000	475000000	2610000000	792000000	5580000000	3500000000	12700000000	5580000000	6060000000	6220000000	2450000000	799000000	1360000000	832000000
5015	931.61	33.8532	2900000000	0	49662.4	44663.9	0	0	34642.6	23521	21360.9	0	11992	0	5747.53	4153.44	0	18731.7	717645	704000000	378000000	171000000	404000000	409000000	431000000	211000000	914000000	244000000	434000000	1020000000	68500000	86500000	89200000	29700000	274000000	274000000	29900000	693000000	285000000	1410000000	373000000	263000000	274000000	215000000	211000000	146000000	41000000	109000000	55200000
276	889.583	22.9264	99300000000	2.50322e+06	257249	960089	1.06912e+06	324845	2.64101e+06	1.83959e+06	3.44144e+06	1.63405e+06	2.23007e+06	4.64871e+06	4.59621e+06	4.48024e+06	12800000	14100000	234000000	89300000000	48600000000	23800000000	34400000000	51800000000	50200000000	122000000000	115000000000	24200000000	119000000000	34000000000	10000000000	8460000000	4530000000	5390000000	15000000000	14300000000	2500000000	3390000000	1630000000	5720000000	3630000000	5720000000	2060000000	2490000000	2380000000	864000000	461000000	1710000000	96400000
12827	925.527	21.6409	49300000	51100000	1.4506e+06	1.79914e+06	1.05699e+06	2.87765e+06	6.70839e+06	3.12965e+06	2.24732e+06	2.66551e+06	540705	384835	774738	141576	117433	954690	253044	0	2.03638e+06	2.1796e+06	0	0	4.51082e+06	8.54962e+06	8.88305e+06	0	0	0	0	3.48979e+06	0	0	5.26747e+06	0	1.22502e+06	7.73146e+06	7.78139e+06	17500000	4.73356e+06	11400000	13400000	3.57741e+06	24400000	0	1.18937e+06	1.30491e+06	2.18572e+06
2349	947.641	38.4177	16600000000	0	44007.1	0	48910.9	0	0	17708.2	16517.5	0	8604.9	0	0	0	0	0	124644	267000000	80700000	55600000	224000000	306000000	149000000	663000000	808000000	117000000	213000000	279000000	42100000	12700000	13700000	26100000	62100000	938000000	160000000	2450000000	655000000	1700000000	3170000000	4630000000	2400000000	2150000000	2320000000	1310000000	251000000	1350000000	684000000
86	887.568	26.3583	95600000000	770000000	145000000	365000000	204000000	73500000	28900000	37800000	60700000	23400000	44500000	15400000	17200000	3.46667e+06	7.57363e+06	12000000	74500000	14700000000	5980000000	5420000000	8270000000	10100000000	11600000000	21500000000	17200000000	11200000000	28600000000	22200000000	11600000000	8370000000	7190000000	5920000000	29500000000	22600000000	3030000000	11200000000	4260000000	12600000000	11300000000	14300000000	11800000000	10700000000	10500000000	7140000000	2700000000	8080000000	6110000000
16232	817.674	32.1296	148000000	5.07908e+06	1.81638e+06	174180	1.06898e+06	255409	105170	178309	518867	18176.3	204821	89157.1	53683	56609.8	186478	166804	858365	131000000	51300000	3.99596e+06	39200000	5.11052e+06	2.69402e+06	46900000	2.71108e+06	2.26697e+06	133000000	14100000	5.06955e+06	893669	0	1.73708e+06	1.80886e+06	0	368224	440945	434777	2.85984e+06	1.90701e+06	1.17014e+06	4.7774e+06	2.01349e+06	2.49842e+06	967246	917241	2.63401e+06	10400000
214	887.583	42.6346	155000000000	14000000	72000000	26500000	22700000	12300000	11100000	7.83369e+06	6.38795e+06	2.95674e+06	8.47897e+06	6.57357e+06	6.97616e+06	3.12147e+06	6.48027e+06	7.38699e+06	53600000	21300000000	17500000000	10200000000	16000000000	17200000000	21500000000	54400000000	49100000000	19100000000	29100000000	27600000000	5340000000	1760000000	2520000000	3160000000	30600000000	35100000000	5930000000	30100000000	17000000000	86800000000	26900000000	34800000000	15600000000	10000000000	7260000000	2590000000	1190000000	2260000000	1180000000
501	890.587	22.9085	52900000000	1.12201e+06	382165	494693	259861	394922	1.16023e+06	1.48688e+06	636367	618460	2.29254e+06	2.65246e+06	2.83716e+06	2.6958e+06	7.71608e+06	8.42319e+06	144000000	48400000000	25300000000	12100000000	17900000000	25300000000	22600000000	52800000000	33000000000	14500000000	47900000000	23300000000	6730000000	5010000000	2420000000	2850000000	10600000000	11200000000	922000000	3070000000	1290000000	4110000000	2450000000	4380000000	1490000000	1730000000	1620000000	614000000	305000000	344000000	18200000
4956	901.593	42.0598	2300000000	0	70594.7	0	0	0	12898.6	11122.2	12427.7	5058.85	13479.6	8122.16	4520.17	0	0	5167.19	1.98716e+06	276000000	259000000	544000000	1140000000	230000000	1300000000	2200000000	155000000	744000000	360000000	1160000000	107000000	107000000	21800000	84400000	1360000000	711000000	96500000	216000000	150000000	933000000	97600000	306000000	77600000	60300000	60400000	47400000	28700000	53400000	38100000
2207	813.568	34.3648	6210000000	271439	59638.9	56582.7	111627	0	0	0	30227.6	12781.9	9889.04	0	0	0	0	6902.95	629889	345000000	282000000	175000000	143000000	515000000	531000000	2220000000	1600000000	656000000	2020000000	1400000000	312000000	186000000	105000000	136000000	916000000	1140000000	168000000	1080000000	569000000	2060000000	1240000000	1800000000	956000000	442000000	600000000	258000000	113000000	280000000	163000000
2922	861.59	20.8896	2440000000	1.08099e+06	229664	32500000	53400000	27000000	75400000	38500000	25800000	18900000	8.37396e+06	5.19637e+06	3.80292e+06	1.51461e+06	64614.5	2.37496e+06	174833	206000000	179000000	29200000	240000000	250000000	174000000	517000000	452000000	163000000	636000000	631000000	79500000	125000000	91800000	98900000	302000000	441000000	53500000	237000000	206000000	623000000	663000000	488000000	491000000	237000000	407000000	172000000	31800000	142000000	118000000
8373	931.61	36.2646	2230000000	0	0	37920.4	0	0	19453.5	18301.3	0	0	0	0	0	0	0	0	39589.8	48500000	36100000	12000000	32600000	74900000	73300000	87400000	105000000	32200000	74300000	138000000	33400000	3.23563e+06	14800000	6.3905e+06	61200000	196000000	21400000	542000000	104000000	782000000	502000000	276000000	243000000	255000000	237000000	144000000	45100000	93700000	95400000
444	829.562	28.1418	42600000000	46000000	16900000	12000000	4.44614e+06	6.01477e+06	921726	2.13771e+06	2.22001e+06	1.19259e+06	928757	1.16856e+06	859239	77950.6	72687.4	489974	13100000	5270000000	2920000000	1500000000	2470000000	4880000000	4260000000	5910000000	11100000000	4370000000	15400000000	10300000000	1920000000	1750000000	1270000000	4930000000	4250000000	27900000000	1280000000	2850000000	2380000000	6450000000	5740000000	5030000000	13500000000	11400000000	3520000000	1750000000	658000000	1660000000	1920000000
13182	931.568	22.3116	255000000	249000000	376539	827739	356500	0	0	0	0	0	0	0	16125.9	0	0	0	62892.4	6.65322e+06	10800000	12200000	23500000	3.651e+06	50600000	15600000	21100000	7.39863e+06	8.81037e+06	6.2203e+06	2.47567e+06	0	2.05345e+06	0	6.50069e+06	16300000	3.98379e+06	73700000	22900000	22600000	106000000	49200000	14900000	63300000	20700000	10700000	8.52558e+06	8.10936e+06	6.76244e+06
2228	901.548	19.224	5950000000	33000000	4.72428e+06	327278	615723	274606	61885.8	0	64506	40563	0	82741.5	0	16626.1	14561.1	64554.9	4.64219e+06	996000000	979000000	358000000	1100000000	1470000000	1940000000	7080000000	4010000000	724000000	5130000000	1140000000	46000000	93200000	115000000	102000000	348000000	1270000000	280000000	736000000	478000000	995000000	620000000	675000000	490000000	351000000	379000000	242000000	121000000	484000000	346000000
14967	917.58	20.736	43200000	29400000	0	354011	826777	215962	568470	406511	2.02629e+06	146638	49321.5	31004	0	0	0	0	0	0	44400000	1.98338e+06	10900000	25200000	8.99742e+06	13000000	6.4816e+06	25000000	6.36107e+06	8.74527e+06	7.97332e+06	0	0	0	319000000	12900000	0	2.22487e+06	0	0	0	0	0	0	0	0	0	0	1.32283e+06
4978	875.568	22.0198	1710000000	172927	47326.7	0	0	0	0	36863.5	47376.8	0	32500.5	21501.8	0	0	0	0	515935	278000000	61800000	52700000	102000000	145000000	143000000	367000000	437000000	230000000	303000000	336000000	73400000	71900000	41200000	49200000	349000000	372000000	61200000	96800000	131000000	381000000	405000000	269000000	324000000	254000000	264000000	104000000	73400000	106000000	39000000
6252	901.598	43.0023	2270000000	0	246395	0	0	0	49160.5	24423.2	32095.6	28145.3	36917.9	57438.4	53968.6	6408.77	7367.01	18051.4	2.84373e+06	1640000000	358000000	640000000	239000000	517000000	480000000	1140000000	671000000	514000000	1410000000	2040000000	319000000	44100000	54600000	257000000	3240000000	1230000000	259000000	97000000	76200000	739000000	89700000	483000000	13500000	30200000	44400000	39700000	10500000	29700000	711678
381	847.573	18.0125	36400000000	1.03998e+06	2.76634e+06	2.91454e+06	920841	531028	328141	486746	310653	231411	393595	324239	279317	152111	101518	388229	9.23936e+06	5070000000	2890000000	1480000000	3090000000	5120000000	5100000000	11900000000	10400000000	4860000000	18000000000	10700000000	3360000000	2180000000	1180000000	1380000000	4900000000	9850000000	1170000000	5450000000	2040000000	6260000000	6100000000	6860000000	3400000000	3110000000	3340000000	1590000000	656000000	2550000000	2010000000
843	945.626	31.7787	65200000000	238894	262958	156524	58091.7	75176.3	61624.7	106070	63142.7	34671.4	91664.8	26435	38678.2	30397.8	75515.8	121823	6.1264e+06	8650000000	4310000000	2380000000	4490000000	4580000000	5750000000	19300000000	11600000000	4710000000	7730000000	10400000000	720000000	395000000	483000000	497000000	9900000000	4820000000	3430000000	7860000000	3410000000	36000000000	6960000000	15500000000	3670000000	3360000000	2390000000	4360000000	400000000	3420000000	839000000
3404	931.596	23.5614	2990000000	679223	65263.6	0	30724.7	0	0	20753.8	0	0	0	0	0	0	0	0	233995	563000000	72600000	116000000	607000000	581000000	398000000	2790000000	1160000000	981000000	1260000000	328000000	58700000	3.33461e+06	12300000	33200000	333000000	1760000000	69000000	189000000	83300000	455000000	178000000	244000000	267000000	903000000	176000000	353000000	1.7961e+06	474000000	208000000
7161	891.526	19.9559	123000000	762000000	28400000	85600000	132000000	37800000	42600000	29600000	43400000	17700000	8.8496e+06	929469	1.44595e+06	43868.3	43339.2	855833	388422	62300000	19300000	43800000	15000000	50700000	180000000	64400000	92700000	101000000	38300000	56700000	190000000	165000000	186000000	63400000	156000000	29300000	5.85625e+06	1.85394e+06	19100000	0	0	0	0	0	2.53891e+06	0	0	0	0
12311	903.615	48.6312	2540000000	0	50213.8	27047.1	23155.6	0	38119.5	11710.9	12427.8	6583.78	10054.7	10821.2	29722.1	12261.8	14586.2	12110.5	18506.8	7.8175e+06	24800000	12900000	3.45871e+06	8.18027e+06	32300000	21700000	27900000	12300000	6.81061e+06	33000000	8.04556e+06	660948	3.19928e+06	2.912e+06	4.76667e+06	21000000	8.0729e+06	103000000	40600000	2870000000	57700000	104000000	92400000	97300000	100000000	91200000	65000000	55300000	29600000
4458	845.558	28.3258	3480000000	6.17179e+06	2.66714e+06	365925	262142	82195.4	16409.9	52200.9	40155.8	9249.77	0	0	0	7507.92	0	29856.7	1.27163e+06	352000000	180000000	89700000	158000000	301000000	211000000	735000000	574000000	215000000	688000000	447000000	105000000	137000000	49800000	66900000	217000000	457000000	45600000	228000000	134000000	377000000	362000000	296000000	281000000	228000000	205000000	128000000	70100000	295000000	549000000
12907	917.628	49.137	1550000000	29159.8	217393	17128.1	18132.8	0	5269.67	7016.92	0	5620.94	17465.5	9067.66	28742	21183.5	10523.5	7705.46	197042	116000000	36500000	98500000	106000000	144000000	156000000	303000000	185000000	28800000	60700000	450000000	18100000	11500000	7.17163e+06	19500000	204000000	244000000	11400000	22600000	4.38313e+06	2500000000	9.20981e+06	66300000	29800000	14500000	11300000	10300000	5.53484e+06	9.71992e+06	5.342e+06
5277	904.567	18.8456	1710000000	978336	0	126922	92366	0	164375	313529	72660.1	0	78306.9	43120.4	27256.2	0	0	0	5.24479e+06	143000000	112000000	224000000	90000000	309000000	141000000	1830000000	283000000	149000000	739000000	234000000	49100000	50200000	23500000	10200000	130000000	55300000	41300000	143000000	33900000	223000000	441000000	422000000	445000000	144000000	116000000	58100000	43300000	88600000	74400000
7715	874.747	24.805	652000000	0	0	0	0	0	0	0	0	0	0	0	0	6428.28	27153.7	0	0	0	0	0	0	0	0	0	0	0	0	0	0	0	0	0	0	0	0	0	4.66275e+06	259000000	225000000	195000000	112000000	69700000	56400000	117000000	42900000	1.97973e+06	0
382	901.772	21.7046	22100000000	0	120685	482391	7.05768e+06	52500000	183000000	330000000	448000000	288000000	466000000	283000000	137000000	43200000	12700000	5.01795e+06	12100000	3860000000	2930000000	1410000000	2600000000	3730000000	2570000000	6010000000	6700000000	3100000000	3250000000	235000000	512000000	335000000	1000000000	1610000000	5290000000	2460000000	962000000	3090000000	2010000000	6200000000	4490000000	7110000000	3730000000	2520000000	3150000000	919000000	158000000	147000000	232000000
30	901.599	44.4837	458000000000	234000000	755000000	425000000	288000000	151000000	132000000	71300000	56300000	19700000	61100000	46300000	63700000	22200000	22000000	25100000	154000000	58300000000	45000000000	26000000000	49400000000	50000000000	46000000000	121000000000	94600000000	35900000000	64600000000	72300000000	13900000000	4380000000	5620000000	8890000000	76900000000	98700000000	14300000000	51500000000	36100000000	165000000000	46600000000	80600000000	34500000000	32100000000	34800000000	17600000000	12600000000	15000000000	11200000000
13207	931.6	24.5094	135000000	0	0	0	27819.5	0	0	0	0	0	0	0	0	0	0	0	15958.1	12700000	2.28645e+06	2.48894e+06	23200000	22400000	26700000	132000000	67500000	66400000	66700000	7.58372e+06	0	0	1.27467e+06	0	14500000	116000000	2.02617e+06	6.41524e+06	0	0	0	0	4.03454e+06	86800000	0	12000000	0	57600000	19800000
7235	861.589	21.8926	1440000000	128620	0	72639.5	0	0	0	0	0	0	0	38339.4	0	0	11641.7	19374.3	144154	127000000	58800000	16200000	34900000	163000000	180000000	683000000	603000000	204000000	165000000	386000000	4.3949e+06	18600000	2.3688e+06	2.99416e+06	115000000	110000000	21900000	79300000	114000000	539000000	273000000	341000000	240000000	151000000	101000000	82300000	3.67152e+06	30100000	69900000
5834	812.556	38.1592	3450000000	2.97415e+06	2.72732e+06	2.58046e+06	4.1719e+06	234065	197445	32071.9	36384	22881.2	24110.5	11383.8	24243.9	4895.98	4974.14	13878.9	1.52858e+06	997000000	544000000	289000000	251000000	1.05349e+06	163000000	18600000	1000000000	234000000	1140000000	934000000	290000000	114000000	103000000	149000000	697000000	778000000	61100000	395000000	217000000	1230000000	539000000	512000000	423000000	403000000	326000000	152000000	15900000	303000000	260000000
37	915.614	45.8587	612000000000	7.33279e+06	55200000	5.30833e+06	7.21591e+06	2.34081e+06	18700000	9.40297e+06	1.6248e+06	5.67999e+06	13200000	12200000	10400000	3.86874e+06	7.17677e+06	10100000	172000000	70200000000	50500000000	31000000000	45400000000	61800000000	67600000000	162000000000	112000000000	19600000000	39500000000	25400000000	2190000000	1980000000	2830000000	4630000000	78500000000	99700000000	16300000000	72600000000	48200000000	205000000000	75900000000	114000000000	51800000000	53700000000	57400000000	35300000000	21200000000	26000000000	20900000000
206	885.553	24.2608	114000000000	204000000	127000000	42900000	42600000	17100000	7.58525e+06	3.26053e+06	3.12427e+06	1.26212e+06	125897	1.3425e+06	738925	1.40822e+06	1.39355e+06	3.3845e+06	57000000	18600000000	18200000000	7980000000	25000000000	30900000000	30400000000	157000000000	81100000000	16700000000	95400000000	21000000000	688000000	1030000000	1210000000	1090000000	5690000000	17300000000	3610000000	11200000000	7940000000	20700000000	9110000000	13100000000	8250000000	5820000000	6320000000	4960000000	2790000000	7350000000	6630000000
1794	931.61	35.4715	30700000000	0	237712	0	65633	0	21935.3	33061.9	37215.3	22499.2	0	0	9937.64	0	0	10161.6	1.77443e+06	900000000	364000000	235000000	307000000	681000000	578000000	1350000000	956000000	367000000	665000000	998000000	171000000	75500000	93600000	90200000	989000000	3840000000	375000000	4080000000	2560000000	6680000000	6820000000	7990000000	4350000000	4390000000	4660000000	2140000000	324000000	1890000000	999000000
15332	965.614	16.9645	453000000	0	0	0	0	0	0	0	0	0	0	29976.3	0	0	0	0	33582.2	48500000	21400000	3.65295e+06	9.42128e+06	1420000000	23300000	3570000000	320000000	4.01487e+06	19700000	8.09148e+06	1.79038e+06	2.81674e+06	1.7311e+06	0	10300000	9.14418e+06	1.38574e+06	6.27817e+06	6.69428e+06	7.81892e+06	7.2942e+06	8.42067e+06	3.57236e+06	10400000	3.08935e+06	1.41549e+06	1.04893e+06	2.4254e+06	1.88767e+06
5095	883.536	17.895	990000000	0	0	0	0	0	0	0	39565.6	0	0	0	0	0	0	0	373790	162000000	77100000	67500000	71200000	195000000	310000000	686000000	1710000000	743000000	316000000	554000000	128000000	105000000	53300000	39700000	340000000	1180000000	206000000	281000000	51500000	169000000	10300000	360000000	29200000	10900000	16400000	0	0	1.27169e+06	0
6751	888.571	25.5324	1180000000	3.1851e+06	231314	453954	230726	73797.2	37586.7	48678	44192.4	13966.3	22650	0	12146.4	0	0	25806.2	508566	171000000	107000000	48200000	162000000	229000000	96000000	2050000000	984000000	162000000	601000000	285000000	24100000	42300000	20600000	12600000	141000000	282000000	43300000	171000000	71200000	329000000	169000000	95700000	147000000	105000000	103000000	38300000	15900000	65600000	42200000
12638	953.525	16.515	32700000	830000000	1.81031e+06	3.32325e+06	663427	148099	1.79011e+06	841720	969852	325445	48176.6	266671	59192.4	30233	37137.7	0	278461	19600000	10600000	12100000	8.29318e+06	25100000	12000000	6.9274e+06	0	64200000	49200000	56700000	3.0283e+06	2.63799e+06	0	6.26121e+06	99800000	0	0	0	0	0	0	0	0	0	0	0	0	0	0
7833	949.621	25.6389	1390000000	0	0	0	0	0	17805.1	0	0	0	0	0	0	0	0	0	137993	99900000	26900000	34100000	36000000	176000000	108000000	225000000	77900000	25200000	77900000	308000000	23900000	5.27839e+06	21600000	12800000	72800000	378000000	82400000	368000000	102000000	601000000	44500000	277000000	170000000	41900000	173000000	64500000	24700000	77300000	39900000
75	915.614	45.3382	187000000000	16700000	143000000	23000000	18100000	7.11473e+06	33200000	13900000	7.84758e+06	9.25213e+06	21500000	19200000	14600000	5.13535e+06	8.38684e+06	12100000	27200000	21700000000	14700000000	9260000000	12900000000	19500000000	26500000000	66200000000	45000000000	38600000000	74800000000	103000000000	21200000000	6640000000	10600000000	13400000000	20600000000	29300000000	5010000000	50500000000	15500000000	70400000000	27300000000	35900000000	16600000000	15400000000	14500000000	5910000000	2970000000	4740000000	2950000000
10998	903.577	26.2413	783000000	38600000	45164.1	433507	135719	381680	0	12249.4	0	0	13433.8	0	0	0	0	0	72927.7	95700000	116000000	6.45525e+06	93400000	60200000	72300000	367000000	426000000	39100000	245000000	73500000	2.93155e+06	1.40529e+06	1.62165e+06	1.27149e+06	133000000	158000000	38300000	209000000	94200000	396000000	182000000	171000000	99400000	34400000	27200000	2.25287e+06	1.63659e+06	4.62383e+06	970571
10122	847.573	16.9196	398000000	0	135338	0	0	81688.4	0	0	0	47052.2	0	0	36361.8	0	0	0	22352.9	68800000	45500000	18000000	46300000	408000000	135000000	317000000	573000000	70100000	389000000	760000000	37200000	12800000	19500000	54300000	323000000	490000000	17700000	22400000	14600000	29000000	19400000	44000000	40900000	9.94271e+06	4.74593e+06	2.57917e+06	0	10100000	0
4395	885.552	21.9335	2270000000	3.90634e+06	681276	417752	93189.2	83732.4	64544.2	86743.7	77641.8	0	0	0	13671.4	0	0	0	1.24483e+06	443000000	159000000	75800000	219000000	344000000	255000000	869000000	586000000	250000000	492000000	365000000	72900000	70200000	27900000	34700000	104000000	343000000	75000000	250000000	121000000	535000000	374000000	370000000	360000000	323000000	279000000	95200000	19100000	189000000	154000000
2572	909.535	19.9395	819000000	1330000000	64200000	222000000	347000000	106000000	110000000	69600000	95300000	42200000	28700000	6.73352e+06	4.08692e+06	663316	371268	3.68886e+06	3.40943e+06	452000000	127000000	290000000	60600000	242000000	996000000	208000000	428000000	411000000	349000000	373000000	1160000000	900000000	949000000	347000000	1320000000	347000000	45900000	40200000	117000000	38800000	3.68776e+06	54200000	1.97728e+06	0	27300000	0	0	0	0
9313	917.594	26.9113	1110000000	0	38736.2	0	34106.7	0	23154.7	0	0	0	0	0	0	0	0	0	61253.8	44000000	40800000	20400000	36500000	15800000	113000000	65100000	83700000	23900000	40400000	166000000	4.61393e+06	3.95847e+06	5.3789e+06	11300000	228000000	509000000	36900000	153000000	119000000	394000000	173000000	192000000	121000000	114000000	127000000	58200000	22200000	45600000	19700000
964	905.58	16.074	11800000000	61000000	6.35409e+06	9.43724e+06	21900000	16300000	12100000	6.45545e+06	10100000	5.16649e+06	3.97186e+06	1.70844e+06	670779	250446	330009	856999	10500000	3760000000	1800000000	841000000	1810000000	2820000000	2910000000	7800000000	6350000000	2210000000	11100000000	4460000000	1050000000	998000000	501000000	612000000	1910000000	4530000000	654000000	1740000000	675000000	1670000000	1300000000	1530000000	980000000	802000000	922000000	445000000	194000000	676000000	448000000
3381	888.572	21.1873	2860000000	597738	168282	134870	50483.7	130684	41403.9	37543.1	98136.9	0	0	0	0	0	0	14389.5	654231	252000000	420000000	207000000	357000000	351000000	625000000	1240000000	800000000	76800000	1590000000	1140000000	142000000	74800000	48700000	87200000	190000000	789000000	123000000	443000000	157000000	560000000	478000000	530000000	422000000	245000000	353000000	134000000	29200000	186000000	153000000
6670	813.568	38.8612	3040000000	0	63541.1	85684.2	0	0	62101.9	21107.2	19702.5	14056.8	36208.2	8721.58	10917.1	0	0	10658.1	64146.6	183000000	88100000	29700000	105000000	345000000	114000000	668000000	346000000	251000000	415000000	191000000	41700000	27800000	15700000	13700000	300000000	177000000	41400000	312000000	136000000	1360000000	484000000	850000000	403000000	301000000	250000000	142000000	42900000	128000000	59000000
16765	925.529	18.1799	4.21854e+06	7.54946e+06	683819	1.24805e+06	3.33369e+06	1208541	386835	961060	1.10252e+06	80396.4	95258.7	0	0	0	0	0	13312.9	4.27086e+06	0	0	0	2.61439e+06	4.5063e+06	0	8.85605e+06	0	0	0	2.71692e+06	2.46736e+06	2.35318e+06	1.39807e+06	0	0	1.40762e+06	2.41452e+06	0	0	0	0	0	0	0	0	0	2.00739e+06	0
999	917.593	31.1936	31400000000	494098	2.54678e+06	712694	439766	87151.1	544320	188809	65407.2	41884.7	112529	47550.6	92608.9	11952.8	28130.4	18097.2	1.44726e+06	1200000000	1020000000	536000000	1030000000	1150000000	1290000000	2990000000	2050000000	700000000	1600000000	1490000000	63400000	36000000	19100000	119000000	1240000000	4590000000	689000000	4430000000	2660000000	9470000000	5500000000	6380000000	3580000000	3080000000	3110000000	1540000000	856000000	1580000000	557000000
7957	784.49	15.3268	704000000	116000000	29200000	17600000	11400000	7.46669e+06	2.81548e+06	3.3133e+06	3.61071e+06	2.31568e+06	3.39159e+06	3.20816e+06	750204	203153	0	0	0	0	0	0	0	0	0	4.23428e+06	3.89552e+06	0	0	0	1.39739e+06	0	0	1.71956e+06	0	0	0	0	720292	0	1.33544e+06	0	30000000	809788	6.79282e+06	81400000	26800000	1100000000	319000000
3069	931.61	34.6568	10200000000	185477	98889.8	56794.2	0	0	27026.5	42255.6	20172.6	17774.8	15649.8	11186.1	11875.8	5615.63	8231.17	16800.3	2.53042e+06	3480000000	2150000000	658000000	1530000000	2560000000	1300000000	7440000000	3260000000	790000000	1390000000	1540000000	39900000	32800000	26400000	50000000	1090000000	1020000000	244000000	1200000000	727000000	2850000000	1110000000	1810000000	777000000	795000000	483000000	773000000	396000000	304000000	75500000
4205	891.563	16.248	19000000000	90800000	11200000	15800000	12300000	30000000	15700000	9.11768e+06	11300000	8.70363e+06	5.61597e+06	11300000	5.33796e+06	1.60132e+06	981979	878032	180629	11700000	8.56258e+06	6.10584e+06	20500000	12000000	23300000	95600000	46500000	7.88716e+06	39600000	41800000	26300000	18100000	7.44359e+06	4.91525e+06	25800000	39500000	75900000	414000000	149000000	187000000	68000000	243000000	183000000	123000000	2570000000	523000000	2960000000	2140000000	108000000
1448	931.61	32.625	13600000000	107860	93626	0	0	0	14971	24890.3	38450.4	16294.3	0	9052.28	6078.91	4148.84	4863.22	7204.56	2.12781e+06	1140000000	668000000	858000000	1370000000	1790000000	920000000	5410000000	3120000000	490000000	1260000000	1290000000	42400000	74300000	78000000	85200000	718000000	144000000	254000000	1110000000	716000000	3970000000	2030000000	2820000000	1540000000	1400000000	1440000000	886000000	389000000	685000000	435000000
1037	873.553	24.8013	24500000000	2.66686e+06	2.87203e+06	3.11477e+06	3.88082e+06	7.75683e+06	1.97013e+06	4.09634e+06	2.86075e+06	2.05289e+06	1.22202e+06	2.76344e+06	1.54113e+06	330211	523974	972667	4.03032e+06	2010000000	1130000000	477000000	1130000000	1250000000	1110000000	3040000000	2630000000	921000000	4400000000	2520000000	387000000	591000000	268000000	203000000	920000000	2220000000	430000000	2260000000	1500000000	4000000000	4340000000	6570000000	2070000000	3020000000	4460000000	1950000000	911000000	1430000000	1630000000
2462	917.594	33.7616	17600000000	206846	2.29479e+06	977599	260365	86298.9	136256	68065.8	37298.3	27266.7	60877.6	21502.4	21270.5	9269.69	6786.11	14287.1	1.10654e+06	534000000	520000000	319000000	201000000	295000000	384000000	480000000	279000000	452000000	575000000	103000000	36000000	17600000	41500000	21100000	439000000	3790000000	464000000	2380000000	1620000000	4400000000	3960000000	4930000000	1620000000	1560000000	3190000000	889000000	320000000	712000000	406000000
1378	845.595	30.6767	11400000000	69550.9	16517.6	0	27663.2	0	16836.4	0	15024.3	0	0	0	0	5010.59	30500.5	10162.3	7.10913e+06	5310000000	3890000000	1930000000	4100000000	6430000000	4330000000	15200000000	8430000000	3040000000	9410000000	4340000000	826000000	639000000	469000000	660000000	3100000000	2200000000	172000000	403000000	261000000	1210000000	718000000	1190000000	682000000	515000000	473000000	254000000	111000000	415000000	252000000
5025	827.548	26.7156	3230000000	824740	349879	78863.8	41776.9	524270	46261	28551.5	65869.7	15307	19500	17844.5	0	0	0	0	1.03851e+06	358000000	87000000	71700000	41500000	95300000	219000000	468000000	548000000	350000000	765000000	546000000	169000000	78900000	53100000	52800000	257000000	784000000	90200000	407000000	259000000	869000000	737000000	629000000	504000000	422000000	379000000	206000000	62600000	233000000	147000000
988	845.557	26.972	16600000000	45600000	10200000	8.67269e+06	4.05935e+06	4.38128e+06	289667	906561	577155	472270	392768	527484	407136	46730	196794	427091	11700000	3610000000	1710000000	1000000000	1540000000	1890000000	2710000000	2870000000	4630000000	2240000000	6360000000	4070000000	1120000000	969000000	644000000	450000000	1860000000	3250000000	400000000	1690000000	896000000	2570000000	2420000000	2300000000	2120000000	1570000000	1620000000	890000000	375000000	1300000000	1000000000
11562	917.594	27.4365	626000000	0	189769	71456	28237.2	0	20543.5	0	0	0	0	0	0	0	0	0	181520	127000000	187000000	15000000	71300000	177000000	113000000	271000000	215000000	25600000	38800000	81000000	1.72984e+06	14100000	1.91659e+06	3.38964e+06	124000000	23800000	16200000	50600000	53800000	262000000	53900000	202000000	79900000	10000000	46300000	4.80032e+06	10200000	11700000	12600000
567	890.587	22.0272	37600000000	1.04899e+06	817047	0	1.46718e+06	6.40926e+06	13200000	14800000	17100000	8.65292e+06	2.6738e+06	2.28515e+06	724265	245314	459701	558356	11900000	5430000000	3690000000	2260000000	2450000000	5290000000	7370000000	17000000000	31200000000	15200000000	15600000000	19300000000	5700000000	5260000000	2590000000	3420000000	13000000000	20700000000	5000000000	7930000000	2790000000	7260000000	4020000000	8480000000	3380000000	2310000000	2490000000	708000000	588000000	171000000	269000000
5784	939.545	20.6586	284000000	1690000000	16000000	107000000	139000000	49300000	98900000	38600000	115000000	9.62084e+06	4.21467e+06	1.74102e+06	1.56726e+06	151271	62518.4	332669	637294	125000000	39000000	44200000	73900000	220000000	174000000	28500000	100000000	491000000	133000000	290000000	270000000	124000000	27900000	67700000	1380000000	170000000	17100000	8.3604e+06	2.78136e+06	6.2534e+06	0	7.49444e+06	0	0	0	0	0	0	0
14087	905.506	16.3035	40700000	289000000	3.24502e+06	3.28886e+06	2.20825e+06	1.57469e+06	147749	184215	92253.9	161618	272893	24545.9	0	0	0	23813	379213	132000000	6.61013e+06	0	8.03583e+06	7.66173e+06	0	24800000	12700000	8.01999e+06	9.49859e+06	16300000	31900000	10200000	34300000	20400000	4.46406e+06	12500000	1.24421e+06	0	0	0	0	0	0	0	0	0	0	0	0
3348	812.556	33.9354	3570000000	1.38504e+06	313501	356358	183791	108248	272988	57586.4	366384	46442.9	24762.7	65161.6	13580.8	2927.75	0	10793.5	1.52462e+06	901000000	613000000	173000000	740000000	996000000	858000000	3760000000	2480000000	999000000	2260000000	1960000000	394000000	185000000	214000000	262000000	1220000000	807000000	98500000	445000000	242000000	925000000	467000000	884000000	447000000	296000000	286000000	9.11276e+06	34200000	68900000	16500000
16064	923.551	20.1649	29100000	59200000	6.36246e+06	24700000	29400000	1.04606e+06	12500000	3.51943e+06	4.20638e+06	2.9762e+06	176312	38537.8	152660	46269.2	0	166205	55532.9	2.69646e+06	2.19775e+06	1.32575e+06	0	6.1703e+06	5.81598e+06	5.7106e+06	9.37064e+06	39300000	5.73741e+06	8.02653e+06	0	0	2.36132e+06	0	6.48362e+06	0	0	0	1.66189e+06	0	15700000	0	13500000	2.05994e+06	0	0	0	0	0
270	917.592	28.51	61600000000	190000000	4.91342e+06	158000000	1.54736e+06	605285	485411	111359	37100000	168434	85300000	24700000	391582	68733.8	178112	359639	9.27074e+06	5180000000	4170000000	2230000000	4470000000	5050000000	5380000000	14400000000	10700000000	4610000000	9660000000	7130000000	636000000	378000000	583000000	999000000	7950000000	10100000000	1390000000	5800000000	3540000000	13800000000	8090000000	9900000000	5890000000	6440000000	5850000000	3980000000	1750000000	2760000000	1800000000
13858	895.52	17.8982	1.74331e+06	952667	0	206874	415291	5.79964e+06	3.76064e+06	3.07299e+06	2.83926e+06	2.2897e+06	401388	436996	98727.1	13028.6	0	31588.3	0	0	2.55305e+06	0	0	0	4.47126e+06	5.71882e+06	5.91711e+06	0	0	0	0	0	0	0	0	0	0	0	0	0	0	0	0	0	0	0	0	0	0
1917	843.542	22.587	10300000000	37500000	1.97167e+06	339634	94961.3	75498	68343.5	24298.5	39975.6	23079.2	0	16493.8	10860.8	6110.2	10167.3	20027.1	5.6071e+06	1170000000	951000000	537000000	1150000000	1340000000	1850000000	11200000000	4220000000	1610000000	7800000000	2500000000	128000000	148000000	277000000	182000000	686000000	1310000000	314000000	736000000	649000000	2180000000	1150000000	1270000000	1160000000	933000000	939000000	543000000	247000000	960000000	853000000
977	871.573	21.5042	2750000000	147000000	25800000	22500000	26000000	33300000	48100000	35800000	96200000	34200000	29600000	27100000	10600000	3.20894e+06	2.27666e+06	1.48848e+06	1.70847e+06	876000000	1170000000	424000000	1050000000	1410000000	1350000000	6310000000	3970000000	1110000000	2250000000	1870000000	265000000	300000000	135000000	288000000	1590000000	1550000000	144000000	161000000	44600000	518000000	0	333000000	1.52702e+06	1.98293e+06	0	0	0	0	2.65782e+06
12777	962.623	28.5599	785000000	0	20536.2	0	0	0	13640	11597.3	0	0	0	7639.61	7370.95	0	0	0	29024.6	20500000	7.17318e+06	4.30674e+06	4.07593e+06	13300000	20500000	26300000	61200000	29200000	58400000	18800000	3.97251e+06	1.712e+06	1.39053e+06	1.6726e+06	65000000	23100000	12000000	67400000	53300000	577000000	121000000	63800000	204000000	136000000	104000000	17600000	8.4058e+06	9.48164e+06	16500000
532	890.774	22.3463	22400000000	0	595992	1.20678e+06	149003	72995.7	74640.3	134813	2.41069e+06	1.34095e+06	2.75881e+06	2.85491e+06	1.12147e+06	697367	1.57129e+06	4.33244e+06	11600000	2870000000	2170000000	1110000000	2740000000	3450000000	4680000000	10900000000	13900000000	4790000000	10100000000	11000000000	5930000000	4580000000	3410000000	4600000000	6350000000	13400000000	2740000000	4100000000	1510000000	3990000000	2170000000	3150000000	1390000000	769000000	1110000000	523000000	478000000	582000000	474000000
14414	909.536	18.9748	24900000	24500000	728963	2.07233e+06	4.50689e+06	3.76536e+06	3.57588e+06	962029	2.14221e+06	963998	124986	71080.9	173479	33175.2	0	79537.3	97740.1	11000000	2.93924e+06	7.52325e+06	1.66448e+06	18900000	13300000	71100000	70200000	6.49545e+06	17900000	28100000	0	0	0	2.68e+06	7.52167e+06	3.73177e+06	976565	7.36358e+06	0	0	0	0	0	0	0	0	0	0	0
1721	901.548	22.192	4780000000	66400000	2.76151e+06	1.84233e+06	1.16197e+06	126017	0	95541.4	85190.5	0	0	0	29784.9	0	0	0	8.72514e+06	1040000000	968000000	975000000	1660000000	1410000000	2530000000	5890000000	3170000000	2150000000	3600000000	1580000000	264000000	279000000	319000000	218000000	1530000000	1150000000	206000000	414000000	232000000	604000000	458000000	624000000	317000000	205000000	198000000	143000000	115000000	245000000	195000000
6872	901.548	19.7196	847000000	4.62117e+06	2.2403e+06	329085	149527	61320.6	64291.8	0	0	27588.6	0	0	0	0	0	66564.9	504764	138000000	71900000	45600000	94700000	205000000	369000000	1010000000	581000000	130000000	443000000	63800000	3.27382e+06	11300000	7.92583e+06	2.97153e+06	11400000	88300000	34400000	97800000	65700000	221000000	97100000	88000000	90700000	43900000	62100000	13800000	18500000	83400000	73800000
2914	901.773	22.4986	8080000000	0	0	0	0	89075.4	1.01895e+06	2.36663e+06	995231	1.66283e+06	2.19152e+06	2.31738e+06	988067	94072.2	53668.7	48609.9	1.08984e+06	180000000	157000000	82000000	202000000	123000000	233000000	480000000	842000000	96500000	737000000	786000000	403000000	294000000	22400000	73900000	309000000	1900000000	35300000	687000000	203000000	1500000000	810000000	1030000000	539000000	298000000	461000000	397000000	280000000	361000000	850000000
10361	947.593	20.9367	286000000	429000000	1.71504e+06	17700000	85100000	17300000	15700000	16000000	10800000	5.79083e+06	2.89927e+06	2.26448e+06	1.00535e+06	147129	0	21735.8	50260.4	41900000	10500000	12300000	27000000	13700000	48000000	62500000	38100000	143000000	77400000	26200000	4.1999e+06	0	9.67201e+06	2.00275e+06	121000000	129000000	2.13284e+06	5.89217e+06	6.63204e+06	84500000	5.83335e+06	11000000	6.02715e+06	130000000	3.83201e+06	48600000	1.77189e+06	73900000	21100000
44	871.573	31.3372	174000000000	1160000000	190000000	278000000	281000000	175000000	56600000	44700000	95700000	35800000	23000000	34400000	22500000	8.59319e+06	16000000	22200000	153000000	47900000000	26100000000	13400000000	25900000000	29900000000	28700000000	92900000000	58500000000	21600000000	89700000000	54500000000	9910000000	12100000000	8830000000	8610000000	28000000000	48700000000	7750000000	19800000000	10900000000	31800000000	18400000000	28800000000	16900000000	13600000000	13800000000	8930000000	3950000000	10100000000	7530000000
7317	931.568	23.853	1520000000	379000000	0	261211	32315.2	256518	28427.9	0	51999.5	27833.8	120964	48955.8	82008.1	0	77276.6	38421.5	200968	547000000	278000000	188000000	405000000	315000000	323000000	383000000	176000000	254000000	305000000	312000000	22200000	11300000	33000000	77300000	828000000	422000000	72500000	263000000	164000000	468000000	198000000	259000000	21400000	91800000	140000000	85600000	40000000	20900000	18400000
5671	871.573	22.9854	314000000	99800000	9.20162e+06	7.62179e+06	7.3332e+06	12400000	7.61401e+06	4.0765e+06	17900000	6.71368e+06	4.33563e+06	3.22159e+06	971429	299791	212805	31985.5	162506	139000000	134000000	47700000	159000000	276000000	174000000	952000000	347000000	117000000	182000000	199000000	60700000	52500000	29300000	58300000	329000000	245000000	3.35685e+06	1.46001e+06	2.07772e+06	4.21635e+06	0	9.40662e+06	0	0	0	2.10908e+06	0	0	0
13683	901.584	29.6067	3700000000	2.18115e+06	836565	5.76125e+06	5.77316e+06	73030.6	188925	25485.4	50564.9	137974	0	0	5582.54	0	0	4457.49	23700.8	6.41263e+06	6.64892e+06	1.57027e+06	4.46556e+06	1.42387e+06	2.1644e+06	0	0	4.10454e+06	4.80989e+06	2.61787e+06	2.79439e+06	2.87352e+06	3.2968e+06	7.24011e+06	13400000	7.90639e+06	6.8369e+06	78600000	42000000	0	999000000	159000000	889000000	2240000000	346000000	628000000	108000000	193000000	370000000
5891	925.529	19.9434	264000000	738000000	31700000	138000000	158000000	97000000	89100000	68100000	68600000	21000000	27100000	10700000	5.77322e+06	1.29022e+06	432146	4.49008e+06	1.2024e+06	181000000	76700000	14400000	20400000	115000000	192000000	172000000	290000000	145000000	203000000	236000000	37400000	138000000	75700000	45400000	116000000	36500000	46200000	13200000	37900000	33800000	3.12919e+06	25400000	7.98951e+06	9.73589e+06	13300000	1.08503e+06	0	1.00069e+06	0
5492	844.772	28.4245	1390000000	166701	3.44726e+06	7.33582e+06	8.69359e+06	2.41589e+06	3.91541e+06	524826	364153	109098	125996	43685.8	12505.7	30813.7	16739.3	317968	1.14506e+06	144000000	194000000	163000000	223000000	166000000	653000000	254000000	608000000	477000000	529000000	674000000	543000000	1150000000	608000000	397000000	132000000	234000000	301000000	343000000	210000000	82600000	38400000	111000000	70500000	54100000	136000000	61200000	79500000	20500000	39700000
2440	696.651	19.8651	10400000000	0	0	0	0	0	0	0	51451.6	27072.9	56754.9	41383.1	18457.6	0	18947.3	29471.3	45274.8	3.5892e+06	5.41004e+06	1.00929e+06	11400000	4.72232e+06	4.20687e+06	10400000	29800000	45100000	54500000	26800000	139000000	199000000	235000000	347000000	437000000	985000000	284000000	562000000	338000000	815000000	674000000	1060000000	758000000	620000000	1170000000	572000000	345000000	460000000	292000000
8155	788.784	20.297	1520000000	0	0	0	0	0	0	0	0	0	0	0	0	16713.3	13375.4	77820.3	83718.6	3.53448e+06	2.98745e+06	2.4436e+06	5.06048e+06	12400000	46300000	87900000	110000000	9.40548e+06	15500000	11500000	16600000	4.74815e+06	8.32019e+06	9.50023e+06	359000000	420000000	57900000	52200000	26700000	139000000	109000000	156000000	99500000	73000000	119000000	72100000	38700000	112000000	138000000
3152	804.817	35.4733	5800000000	0	0	0	0	0	1.46857e+06	4.90249e+06	12800000	6.84786e+06	8.04451e+06	13000000	7.02567e+06	359289	102748	11917.7	142358	74100000	136000000	71300000	102000000	749000000	1310000000	1330000000	2740000000	1800000000	2980000000	1360000000	331000000	604000000	480000000	369000000	328000000	134000000	97400000	57300000	70100000	64800000	26200000	181000000	36100000	59800000	75800000	330000000	248000000	282000000	177000000
3019	860.843	35.5572	3020000000	0	175077	74020.9	0	0	65232.1	280484	116241	64142.1	199280	289227	213223	117304	654794	1.67809e+06	6.7574e+06	445000000	296000000	109000000	266000000	276000000	470000000	422000000	824000000	621000000	575000000	499000000	44300000	214000000	51400000	111000000	162000000	349000000	145000000	370000000	443000000	428000000	159000000	125000000	230000000	154000000	190000000	120000000	59300000	162000000	185000000
3037	848.842	34.3787	12800000000	0	0	0	0	0	0	16271.6	34572.7	0	15717.2	42044.5	30371.4	26077	15614.1	17992.1	36498.8	23200000	22000000	7.51999e+06	28600000	69500000	30300000	82800000	26100000	20400000	47800000	70200000	62100000	37200000	96300000	165000000	380000000	789000000	119000000	510000000	246000000	1070000000	663000000	3760000000	1320000000	1080000000	1530000000	902000000	615000000	986000000	1860000000
6786	876.876	37.9894	3660000000	0	0	0	0	0	0	0	0	0	17016.3	0	0	0	0	0	31456.4	19300000	41400000	19900000	17700000	34500000	23600000	27400000	119000000	55700000	38300000	24300000	8.1878e+06	1.95945e+06	34600000	56200000	167000000	342000000	43600000	23400000	270000000	885000000	398000000	428000000	663000000	485000000	647000000	309000000	210000000	113000000	320000000
8831	844.774	30.1063	3350000000	0	218830	200586	489141	245766	119173	38998.1	35265.3	38848.6	48728.2	32795.7	42587.2	15876.4	92070.3	411790	1.35087e+06	121000000	101000000	122000000	76700000	30900000	389000000	57500000	2970000000	1010000000	5540000000	5420000000	3300000000	1020000000	727000000	312000000	487000000	558000000	234000000	539000000	499000000	910000000	552000000	590000000	341000000	136000000	86000000	20900000	32700000	2.56073e+06	17200000
3496	804.817	31.9518	16900000000	0	0	0	0	0	39455.3	322249	297788	330484	233570	113014	225321	193785	72962.4	61673.4	105292	66300000	50200000	19000000	126000000	340000000	211000000	963000000	285000000	82300000	80900000	8.39628e+06	3.44019e+06	58200000	5.07977e+06	3.05537e+06	68300000	511000000	37200000	435000000	218000000	471000000	629000000	891000000	951000000	1360000000	1990000000	1130000000	517000000	1140000000	1060000000
2080	818.832	33.7863	14900000000	0	0	0	0	0	15737	59062.3	22618.2	55605.2	18657	26475.4	18324	8068.75	7002.07	59660.8	7517.1	53000000	31900000	31500000	103000000	231000000	99600000	377000000	553000000	312000000	1070000000	771000000	570000000	257000000	309000000	360000000	562000000	785000000	136000000	425000000	28200000	1070000000	169000000	805000000	1090000000	428000000	682000000	301000000	471000000	457000000	473000000
7407	834.863	38.4178	2470000000	0	0	0	0	0	0	0	0	14533.2	47862.7	69804.5	13042.8	0	0	0	266791	66600000	37600000	8.94134e+06	22600000	100000000	42300000	76000000	95500000	69800000	203000000	315000000	105000000	199000000	53900000	118000000	78700000	179000000	132000000	159000000	168000000	379000000	23000000	140000000	107000000	57900000	75000000	59900000	28900000	48600000	224000000
10194	844.848	38.7937	2620000000	0	0	0	0	0	0	0	0	0	0	32529	26688	0	6337.55	9542.22	19178.5	4.04325e+06	4.48245e+06	1.05176e+06	1.00637e+06	1.5521e+06	985270	0	2.0228e+06	2.76286e+06	3.61962e+06	5.82096e+06	1.30184e+06	855256	14600000	8.60476e+06	33500000	181000000	19600000	3.39951e+06	59400000	105000000	128000000	227000000	136000000	260000000	396000000	144000000	158000000	342000000	362000000
929	834.827	33.4315	55700000000	0	0	0	0	0	61598.4	241433	244182	189603	1.08797e+06	290395	184423	71628	229352	227286	8.14262e+06	148000000	427000000	24500000	63800000	651000000	937000000	755000000	942000000	1000000000	940000000	1160000000	834000000	454000000	503000000	783000000	2360000000	5160000000	780000000	3610000000	1370000000	2630000000	2170000000	22000000000	14400000000	13200000000	18300000000	1780000000	1160000000	2940000000	11700000000
10699	818.828	35.9308	1900000000	0	0	0	0	0	158832	654852	443102	713013	2.29934e+06	1.58911e+06	1.06315e+06	134091	9098.19	8608.43	50317.6	0	1.61835e+06	1.00547e+06	4.43847e+06	4.47254e+06	1.90197e+06	5.40613e+06	15200000	6.24104e+06	15400000	6.46743e+06	3.82401e+06	3.01176e+06	2.92159e+06	2.44478e+06	182000000	36800000	4.92263e+06	10800000	8.55487e+06	137000000	49100000	78600000	37900000	68400000	193000000	96200000	74100000	290000000	203000000
12118	778.765	23.2683	401000000	0	0	0	0	0	0	0	0	24162.3	0	0	0	0	0	0	169317	44000000	22700000	4.22594e+06	42600000	107000000	63000000	222000000	319000000	97500000	129000000	5.45241e+06	3.94843e+06	4314863	1.30282e+06	4.42627e+06	188000000	169000000	9.09278e+06	15100000	1.07408e+06	4.55031e+06	2.70083e+06	4.33191e+06	2.26996e+06	2.25726e+06	44700000	16700000	17300000	44600000	96100000
3063	834.863	37.1886	14700000000	0	0	0	0	0	0	0	24817.3	25570.9	141204	37730.9	52098.9	18136.7	0	7682.66	552219	354000000	732000000	92400000	89400000	1790000000	334000000	85200000	4570000000	66500000	4080000000	4140000000	2420000000	553000000	1370000000	1390000000	366000000	4900000000	215000000	204000000	67300000	87400000	165000000	52100000	73000000	94700000	371000000	601000000	386000000	501000000	538000000
2707	832.848	35.4001	5160000000	0	26141.2	0	0	0	0	0	0	0	0	0	8955.73	0	7986.43	0	25812.1	125000000	151000000	7.33388e+06	242000000	396000000	95700000	734000000	658000000	126000000	575000000	633000000	496000000	52800000	16800000	20700000	305000000	1020000000	138000000	443000000	230000000	488000000	488000000	447000000	402000000	424000000	509000000	464000000	196000000	558000000	647000000
7009	708.721	25.6752	1990000000	0	0	0	0	0	0	18397.9	83896	12048.7	91944.1	25995.7	12125	0	8658.5	11627.5	46419.2	52500000	45800000	13000000	43400000	41900000	27000000	53500000	144000000	36100000	47500000	46200000	326000000	225000000	160000000	238000000	191000000	170000000	38400000	212000000	141000000	215000000	50700000	122000000	32700000	20100000	30300000	36800000	32800000	123000000	125000000
1000	848.843	33.013	86900000000	0	0	0	0	0	29382.8	41754	61497.9	31233.7	46426.3	130540	24415.9	10347.3	5790.36	15745	88451.2	85900000	215000000	94800000	298000000	548000000	678000000	1230000000	2450000000	1050000000	621000000	525000000	324000000	249000000	209000000	183000000	115000000	1100000000	206000000	765000000	1390000000	1870000000	2010000000	2370000000	3020000000	2320000000	4140000000	8250000000	4160000000	10600000000	11500000000
3733	776.785	30.0976	39700000000	0	0	0	0	0	0	26385.7	25520.5	47149.2	51194.2	40953.4	24341.9	5453.5	24850.2	79051.3	38423.7	33200000	84300000	6.97173e+06	45000000	56600000	50300000	149000000	151000000	78000000	238000000	175000000	210000000	67200000	111000000	208000000	683000000	780000000	85100000	577000000	373000000	11600000000	9550000000	9800000000	7260000000	6240000000	8100000000	1800000000	920000000	2830000000	3000000000
2931	748.754	30.0657	5480000000	0	0	0	0	210417	1.7933e+06	3.73069e+06	4.94428e+06	3.63582e+06	6.2696e+06	4.57368e+06	2.00305e+06	109244	81636.9	27117.3	333452	181000000	227000000	120000000	347000000	570000000	378000000	544000000	982000000	472000000	312000000	600000000	308000000	91600000	304000000	325000000	139000000	265000000	115000000	261000000	196000000	482000000	198000000	397000000	122000000	37900000	235000000	339000000	239000000	182000000	243000000
5260	820.811	33.5293	4700000000	0	24031.8	51879.5	0	0	0	21067.3	63483.6	92369.5	148022	119717	23214.5	11831.9	49665.4	28003.2	97855.5	32200000	74700000	11300000	54400000	120000000	236000000	208000000	588000000	268000000	281000000	249000000	83900000	137000000	98100000	39500000	99500000	68600000	24200000	216000000	416000000	1210000000	358000000	908000000	583000000	253000000	276000000	147000000	169000000	116000000	118000000
8241	844.848	37.4548	5520000000	0	0	0	0	0	0	0	0	34084.1	25476.2	345872	17265.7	3306.14	4376.47	0	13351.4	3.56071e+06	7.06639e+06	4.08268e+06	0	6.69922e+06	19200000	4.09282e+06	6.39871e+06	17700000	19000000	5.56064e+06	2.85825e+06	131000000	1.99547e+06	16500000	217000000	34200000	1.88344e+06	34300000	29000000	72500000	43700000	139000000	134000000	39300000	198000000	115000000	43600000	173000000	186000000
852	776.784	30.9515	73800000000	0	138635	37455.9	0	0	65463.9	428214	995428	1.06289e+06	5.33969e+06	2.45631e+06	340274	84536.6	26875.6	40384.2	486383	216000000	172000000	17200000	855000000	1690000000	1360000000	5110000000	5200000000	879000000	24600000	89200000	106000000	3.08651e+06	26600000	27200000	9420000000	1130000000	344000000	1440000000	1420000000	2210000000	2090000000	3370000000	2650000000	2110000000	2810000000	7430000000	2940000000	9410000000	8300000000
8946	760.755	28.261	1830000000	0	0	33868.7	0	0	20907.8	114721	67535.3	114798	1.15863e+06	681544	104209	40960.6	22513.8	117573	258524	39500000	51900000	18500000	134000000	57200000	150000000	1790000000	5420000000	5020000000	2050000000	1780000000	360000000	73800000	29100000	40000000	75700000	156000000	52300000	46100000	24300000	259000000	56100000	129000000	105000000	19300000	22100000	48700000	23200000	65000000	16600000
6601	682.635	18.1349	3040000000	0	0	0	0	0	0	0	0	32573.8	0	0	21362	0	0	0	48601.5	6.31e+06	3.15296e+06	1.18861e+06	7.89996e+06	5.60542e+06	23400000	29800000	42300000	10500000	22500000	11300000	20500000	28000000	12800000	7.50484e+06	48200000	202000000	32000000	124000000	86000000	219000000	217000000	130000000	92200000	25800000	45900000	82600000	47600000	54000000	78600000
10765	762.769	30.0487	1200000000	0	0	0	0	0	0	0	0	44255.9	113489	0	8054.26	5228.71	7735.22	10499.8	253243	2.32567e+06	4.63383e+06	4.35629e+06	10800000	15600000	36700000	229000000	664000000	1600000000	394000000	417000000	69900000	6.05113e+06	5.85475e+06	21000000	17600000	14200000	5.63615e+06	71800000	58700000	365000000	52300000	33100000	56500000	49000000	32400000	126000000	42800000	68000000	105000000
5255	748.754	28.0858	6250000000	0	1.1909e+06	387039	30298.9	0	0	13364.3	0	6976.02	25298.6	12972	4874.16	0	5379.87	0	3.51789e+06	2390000000	1670000000	254000000	3490000000	2790000000	2260000000	8370000000	7380000000	937000000	15200000	32300000	32200000	6.50477e+06	13300000	3.46273e+06	24500000	134000000	24200000	414000000	68000000	690000000	53500000	774000000	507000000	310000000	441000000	353000000	105000000	304000000	327000000
1635	820.811	30.0842	57000000000	0	0	0	0	0	93347.8	588451	1.05232e+06	137616	595243	722442	73869.4	46408.5	11318.2	0	107771	36700000	46500000	6.08201e+06	49400000	57300000	91100000	89400000	711000000	189000000	731000000	1040000000	353000000	129000000	450000000	459000000	348000000	363000000	87900000	890000000	527000000	1920000000	4330000000	6210000000	4680000000	5660000000	5180000000	3630000000	3140000000	2310000000	8430000000
4016	806.831	35.3939	7420000000	0	0	0	0	0	105121	47924.8	75797.3	91546.7	180781	401394	166455	33721	58495.9	51785.8	70193.2	59000000	109000000	50400000	62000000	374000000	233000000	286000000	591000000	394000000	405000000	590000000	146000000	267000000	259000000	294000000	85600000	303000000	225000000	335000000	223000000	300000000	38200000	121000000	92500000	46400000	74900000	271000000	156000000	74000000	1350000000
3389	750.769	30.1177	6410000000	0	0	0	0	0	162805	437744	261920	751628	1.64301e+06	357383	1.13926e+06	462263	60259.9	135600	592269	217000000	284000000	99400000	423000000	474000000	407000000	548000000	1140000000	369000000	612000000	462000000	182000000	215000000	252000000	217000000	267000000	202000000	91300000	360000000	930000000	2710000000	902000000	1870000000	1210000000	318000000	476000000	389000000	465000000	69600000	73600000
5153	776.786	29.1814	5160000000	0	0	0	0	0	0	20476.7	15665.6	23410.4	53948.9	31987.6	13458.5	2916.88	0	0	37978.7	94900000	95100000	22400000	115000000	133000000	58300000	106000000	31000000	25700000	52400000	10000000	5.02547e+06	1.69743e+06	6.0119e+06	5.49056e+06	135000000	1420000000	63100000	261000000	47200000	505000000	566000000	736000000	721000000	937000000	1100000000	472000000	81800000	406000000	331000000
7779	780.744	27.3004	1570000000	0	0	0	0	0	0	0	0	0	0	0	0	0	7771.27	0	100752	16800000	1.90925e+06	2.97392e+06	9.33321e+06	30700000	42800000	32500000	53100000	6.47703e+06	46700000	34900000	6.67763e+06	30900000	0	0	0	25300000	27900000	56200000	177000000	561000000	63600000	235000000	149000000	40900000	70300000	53200000	82400000	22300000	12000000
4859	804.817	32.4313	6270000000	0	0	0	0	0	0	29104.8	53127.8	46550.5	81168.7	53619.4	148384	176026	175580	61673.4	120719	46100000	48700000	7.36754e+06	110000000	129000000	144000000	185000000	219000000	30200000	210000000	178000000	129000000	131000000	56000000	20800000	157000000	1320000000	185000000	631000000	341000000	967000000	1130000000	798000000	522000000	690000000	565000000	334000000	143000000	349000000	466000000
1813	790.801	31.2863	61200000000	0	0	0	0	0	9601.44	0	81791	54193.9	140851	155760	54472.4	32905.1	52700	145494	204289	112000000	116000000	54100000	187000000	251000000	396000000	721000000	408000000	673000000	515000000	216000000	387000000	787000000	182000000	119000000	7360000000	2110000000	274000000	3660000000	2230000000	16800000000	13900000000	20600000000	8840000000	6820000000	8740000000	2590000000	5190000000	2100000000	2430000000
9468	750.767	28.1498	9410000000	99925.6	33699.5	31731.9	0	0	0	7125.19	84026.3	41809.7	14426.4	74247.7	8831.55	14387.7	0	9551.9	513171	367000000	190000000	24100000	532000000	432000000	353000000	1250000000	1130000000	74000000	766000000	155000000	100000000	540000000	1.01231e+06	1.63698e+06	87000000	44100000	31500000	296000000	9.27043e+06	72200000	78700000	211000000	42400000	12500000	40600000	20900000	266000000	8.74063e+06	8.34121e+06
9245	792.81	31.206	6650000000	0	0	0	0	0	0	0	0	0	0	0	0	0	0	41023.2	0	2.29589e+06	6.16586e+06	1.29255e+06	2.18419e+06	12800000	7.81022e+06	24100000	6.87431e+06	58100000	29000000	25700000	9.48131e+06	98700000	4.50503e+06	6.13007e+06	1170000000	291000000	22500000	190000000	247000000	2340000000	2060000000	1950000000	1290000000	1010000000	1240000000	359000000	93700000	330000000	375000000
7373	818.833	36.9424	10100000000	0	0	0	0	0	0	14405.8	50852.7	15867.3	2.93882e+06	3.46449e+06	48660.1	37767.6	13309.1	17447.3	53706.4	18600000	31400000	33400000	11700000	87600000	114000000	70000000	308000000	202000000	175000000	187000000	27100000	85400000	63700000	42600000	19800000	49400000	7.96715e+06	286000000	44900000	91500000	110000000	1020000000	1080000000	1070000000	1390000000	1080000000	476000000	198000000	298000000
2406	708.723	24.9986	7460000000	76289.3	0	0	37172.9	27011.4	215053	323224	544700	351051	604556	355299	150808	44944.3	16681.8	143907	20838.5	25500000	42600000	9.1861e+06	54200000	83900000	11800000	229000000	1450000000	498000000	301000000	323000000	1910000000	542000000	540000000	915000000	377000000	863000000	181000000	313000000	257000000	704000000	518000000	477000000	329000000	237000000	402000000	424000000	306000000	365000000	412000000
11613	696.651	17.1713	1400000000	0	0	0	0	0	0	0	0	0	0	0	0	0	0	0	0	0	0	0	0	7.96531e+06	4.86728e+06	9.11294e+06	6.58269e+06	11400000	7.54317e+06	9.28041e+06	17000000	18800000	7.10446e+06	3.38602e+06	7.48713e+06	12900000	11400000	7.59347e+06	5.75184e+06	12000000	32100000	15800000	26500000	7.58225e+06	11100000	30200000	20300000	16400000	24200000
2382	764.749	26.3045	6510000000	0	138661	37220.7	26166.1	0	0	0	0	14374	37854	191595	241572	31834	6888.74	17619.1	8.29774e+06	30800000	18300000	525000000	55700000	208000000	5690000000	5730000000	715000000	2700000000	396000000	145000000	1020000000	166000000	161000000	523000000	574000000	1950000000	109000000	511000000	265000000	675000000	1040000000	1110000000	274000000	424000000	340000000	319000000	183000000	643000000	215000000
7379	764.749	28.9597	2270000000	0	302469	668177	25285.1	47235.3	14597.6	37528	35682.1	12854.1	26758.8	64545.9	51147	37723.4	15786.4	5627.42	351967	35200000	57400000	10400000	51600000	52700000	82500000	51000000	216000000	75100000	68500000	160000000	53400000	57400000	45100000	52000000	44500000	306000000	124000000	302000000	272000000	164000000	209000000	631000000	275000000	64600000	105000000	36700000	81500000	4.3772e+06	2.89738e+06
4071	734.739	27.6516	3750000000	0	15462	0	0	0	12961.4	0	0	0	14829.8	16537.1	16180.5	4309.55	6205.02	0	69026.7	52400000	35100000	16800000	46100000	169000000	93400000	825000000	2480000000	2140000000	744000000	733000000	68500000	98800000	108000000	130000000	124000000	369000000	84400000	250000000	336000000	660000000	386000000	169000000	379000000	83400000	71100000	207000000	63600000	70800000	162000000
12224	748.754	26.982	1950000000	0	0	0	0	0	0	0	0	12874.4	86428.8	38989.6	30029.9	22506.5	10264.7	10721.8	7901.13	22600000	8.81848e+06	1.37462e+06	11900000	18600000	6.62626e+06	52100000	28400000	24500000	19100000	6.604e+06	14700000	4.2232e+06	7.68059e+06	12400000	13000000	25900000	1.7574e+06	29100000	45300000	707000000	633000000	507000000	382000000	293000000	325000000	108000000	105000000	73700000	65000000
3096	736.718	23.7882	6030000000	0	2.62692e+06	2.26372e+06	130623	0	0	63249.5	169536	87896	143617	81916.9	140416	6018.84	6742.16	0	6.02425e+06	3050000000	1780000000	319000000	3720000000	2130000000	1970000000	5620000000	4540000000	755000000	77700000	75200000	42900000	39000000	14600000	80300000	481000000	1020000000	57300000	99500000	78800000	189000000	197000000	34700000	393000000	78400000	158000000	139000000	72400000	173000000	116000000
2109	682.636	18.7971	10700000000	0	0	0	0	0	0	0	0	0	0	43049.5	0	0	0	0	12735.2	5.38293e+06	3.14475e+06	971094	4.92297e+06	3.63224e+06	13000000	9.09238e+06	90900000	34200000	53400000	25200000	78300000	109000000	69500000	163000000	346000000	574000000	143000000	352000000	193000000	542000000	578000000	803000000	617000000	600000000	1270000000	810000000	283000000	438000000	341000000
5688	748.754	29.3489	1590000000	0	54837.6	61549.8	0	0	0	47547.9	227290	59764.9	239141	201402	34117.9	2293.53	6105.81	0	128748	71400000	87300000	40300000	123000000	359000000	204000000	515000000	597000000	236000000	845000000	658000000	332000000	207000000	236000000	278000000	352000000	330000000	90200000	87400000	80900000	324000000	47900000	99600000	109000000	48900000	54900000	83300000	63100000	44300000	60700000
14066	694.706	24.8614	271000000	0	0	0	0	0	0	0	0	0	0	0	0	0	0	0	5950.5	1.86446e+06	1.00629e+06	0	40500000	64200000	26100000	52700000	117000000	20300000	0	3.6174e+06	0	0	0	0	4.44892e+06	18400000	18500000	25100000	43000000	96500000	27900000	59100000	118000000	3.36055e+06	12600000	5.39271e+06	5.17419e+06	7.19695e+06	1.96047e+06
8009	876.912	41.3262	797000000	0	0	0	0	0	0	0	0	0	12435.1	10647.1	0	2555.06	0	0	462871	271000000	326000000	102000000	440000000	264000000	236000000	504000000	584000000	309000000	770000000	1240000000	762000000	217000000	188000000	285000000	135000000	292000000	33600000	56700000	25000000	52400000	66800000	64400000	7.38816e+06	4.4105e+06	1.35386e+06	19100000	19300000	9.82731e+06	3.68541e+06
8736	874.896	39.3801	2110000000	0	0	0	0	0	0	0	0	0	0	14477.6	0	0	0	44508.7	11232.3	25800000	17300000	6.15206e+06	22700000	31200000	30600000	32200000	17500000	22000000	113000000	85600000	116000000	36800000	63900000	57200000	97300000	59800000	15700000	3.33275e+06	40100000	55500000	32700000	54800000	21400000	7.08571e+06	34100000	321000000	239000000	474000000	414000000
4158	820.812	29.5817	11900000000	0	49784	46052.4	30683.8	151426	481030	1.5759e+06	3.08997e+06	1.28919e+06	2.89076e+06	2.08563e+06	553951	35283.3	63858.3	40725.9	52866.8	36700000	46500000	8.71983e+06	84200000	223000000	189000000	563000000	516000000	278000000	753000000	565000000	382000000	90400000	23500000	13500000	296000000	7060000000	896000000	1610000000	772000000	1580000000	2000000000	1700000000	1130000000	975000000	1210000000	275000000	1370000000	283000000	486000000
2343	762.77	30.8222	4710000000	0	0	0	0	0	10059.6	81996.9	239018	51580.2	456891	494733	133321	17480.5	24360.3	26139.1	444896	115000000	205000000	34400000	240000000	855000000	1110000000	1680000000	2270000000	933000000	2470000000	1250000000	655000000	543000000	598000000	480000000	784000000	971000000	342000000	483000000	257000000	684000000	223000000	488000000	296000000	107000000	136000000	121000000	121000000	113000000	128000000
3421	816.817	32.3613	3150000000	0	0	0	0	0	0	0	0	10197.1	19690.5	9416.88	5096.93	5717.43	18420.3	27218	1.06416e+06	292000000	459000000	181000000	724000000	613000000	806000000	1260000000	2430000000	1270000000	2300000000	1930000000	779000000	553000000	378000000	456000000	419000000	808000000	161000000	209000000	98800000	301000000	78500000	109000000	31500000	80900000	91000000	38400000	28800000	72000000	658000000
6753	890.927	42.6376	7080000000	0	0	0	0	0	0	0	0	0	0	0	0	0	13683	5471.65	3.6625e+06	3010000000	3420000000	1200000000	3780000000	3550000000	3300000000	5030000000	7150000000	3130000000	8750000000	14200000000	10000000000	2590000000	2260000000	3890000000	2990000000	4080000000	61200000	109000000	24900000	74600000	53700000	79800000	24400000	8.99662e+06	14600000	35600000	21200000	9.82379e+06	11800000
504	762.769	28.795	106000000000	0	0	35084.5	0	0	0	0	43384.4	69325	85521.6	52964	71850.6	9905.73	9009.49	17172.2	115375	75900000	42800000	27800000	79300000	127000000	132000000	760000000	2370000000	1060000000	759000000	932000000	738000000	259000000	366000000	1100000000	6050000000	7950000000	814000000	2780000000	2440000000	19700000000	17900000000	17000000000	11400000000	9920000000	13900000000	8080000000	3460000000	9310000000	13300000000
2546	804.815	33.9213	161000000000	0	0	0	0	183060	220347	549748	3.09263e+06	2.68838e+06	8.55212e+06	338256	1.62211e+06	253112	23146	56644.3	236414	29900000	57600000	22800000	23200000	62600000	36400000	84500000	121000000	62600000	165000000	167000000	96600000	91800000	131000000	181000000	81300000000	10500000000	1730000000	7210000000	2550000000	11200000000	11200000000	11100000000	9040000000	3580000000	5760000000	14800000000	6270000000	18900000000	18500000000
1194	750.77	29.4941	20100000000	0	0	0	0	0	196566	655038	535456	342780	2.67589e+06	1.18171e+06	1.22798e+06	136994	207329	55302.6	587931	368000000	603000000	217000000	607000000	904000000	412000000	753000000	1130000000	548000000	1160000000	830000000	744000000	529000000	808000000	566000000	367000000	802000000	373000000	559000000	546000000	1680000000	591000000	1170000000	685000000	380000000	956000000	1130000000	681000000	675000000	866000000
3105	862.894	40.0527	2420000000	0	0	0	0	0	0	0	0	0	0	0	0	0	5370.73	0	604183	626000000	493000000	167000000	563000000	531000000	321000000	1190000000	964000000	220000000	1230000000	2540000000	2010000000	460000000	404000000	1060000000	453000000	325000000	17300000	47000000	18300000	52300000	57800000	23400000	3.50131e+06	11500000	41700000	143000000	88000000	76000000	88200000
8088	806.827	33.275	7480000000	0	0	0	0	0	0	0	0	8571.04	0	0	0	0	0	0	6457.59	7.5564e+06	8.35428e+06	4.93672e+06	11500000	18500000	7.49884e+06	10800000	19800000	2.64129e+06	11100000	24500000	21300000	1.91165e+06	6.83195e+06	32600000	101000000	75700000	9.41555e+06	9.48013e+06	16000000	0	109000000	94900000	198000000	647000000	1190000000	878000000	318000000	1350000000	1280000000
4511	760.755	26.3974	2370000000	0	0	0	0	0	0	0	0	0	17060.1	0	7958.55	0	0	8146.42	4.21678e+06	570000000	626000000	315000000	1070000000	1050000000	1240000000	3070000000	2320000000	801000000	2160000000	987000000	547000000	104000000	102000000	195000000	569000000	917000000	101000000	134000000	23100000	239000000	225000000	132000000	82600000	35500000	89800000	49400000	18400000	20300000	23900000
13985	844.766	31.568	860000000	129030	1.00694e+06	44429.2	0	0	21095.6	136509	66902.7	201983	102427	140931	32182	13144.7	25102.3	109910	1.30823e+06	43500000	68700000	77400000	10000000	30200000	305000000	18300000	125000000	87000000	25300000	106000000	27100000	2.60675e+06	5.00935e+06	68000000	772000000	1250000000	68000000	102000000	57300000	151000000	280000000	333000000	66500000	27600000	29800000	3.15895e+06	1.01599e+06	15300000	1.68848e+06
2466	846.864	36.7057	18500000000	0	0	0	0	0	0	0	0	0	0	0	0	0	0	5512.04	23424.4	11600000	111000000	10100000	48600000	138000000	29100000	480000000	338000000	279000000	961000000	965000000	573000000	109000000	259000000	252000000	308000000	379000000	34000000	62300000	96800000	292000000	279000000	481000000	380000000	411000000	411000000	2450000000	1250000000	3390000000	3060000000
1264	652.658	29.8081	29200000000	0	25985.3	28361	0	46402.9	118309	325813	1.46298e+06	587403	2.29628e+06	2.27311e+06	1.09675e+06	806080	1.62476e+06	902086	581905	426000000	501000000	232000000	342000000	871000000	1080000000	3460000000	3360000000	1020000000	497000000	644000000	914000000	323000000	430000000	690000000	793000000	1180000000	265000000	566000000	140000000	554000000	509000000	489000000	540000000	668000000	1520000000	1980000000	1270000000	3000000000	13500000000
3216	762.769	28.301	27100000000	0	0	0	0	0	0	0	9590.81	0	25379.7	284915	212857	53704.9	44353.7	61999.7	164152	56300000	91800000	6.98468e+06	138000000	238000000	132000000	85700000	911000000	810000000	253000000	189000000	101000000	402000000	73500000	38200000	5760000000	957000000	194000000	2720000000	1140000000	8840000000	7980000000	7320000000	5150000000	4340000000	4650000000	1660000000	533000000	1010000000	1140000000
3451	832.847	36.0354	30200000000	0	26141.2	0	0	0	14004.3	31414.6	26295.6	15157	27742.5	57497.9	46195.4	33647.6	7986.43	16410	145693	19200000	30800000	44500000	36200000	159000000	79300000	215000000	311000000	102000000	239000000	376000000	245000000	53000000	42400000	27300000	235000000	203000000	52400000	329000000	332000000	1750000000	1000000000	774000000	1050000000	1480000000	1560000000	1980000000	1230000000	2780000000	3580000000
1996	764.785	31.3569	8820000000	0	0	0	0	0	83272.5	801859	725215	1.01789e+06	3.24714e+06	1.04029e+06	868052	417778	62478.3	39251.9	449088	97300000	346000000	92400000	131000000	33300000	345000000	125000000	155000000	312000000	704000000	757000000	816000000	1400000000	1560000000	741000000	440000000	903000000	185000000	245000000	340000000	1460000000	269000000	132000000	588000000	257000000	627000000	361000000	350000000	483000000	754000000
7275	720.724	27.7042	2670000000	0	63396.1	36354.7	0	0	0	0	20871.2	0	16690.2	0	0	0	0	0	72756.5	11400000	4.16048e+06	878168	159000000	105000000	118000000	76200000	253000000	72300000	38200000	11100000	22600000	7.17507e+06	6.43145e+06	19000000	267000000	338000000	156000000	140000000	411000000	1270000000	373000000	739000000	440000000	64800000	168000000	85200000	66700000	63100000	66000000
1351	736.754	27.7794	14600000000	0	0	0	0	0	527683	1.38359e+06	2.02318e+06	1.12619e+06	2.52384e+06	2.10608e+06	489361	389677	149044	78684.6	312077	128000000	199000000	56700000	263000000	386000000	261000000	565000000	2140000000	793000000	1080000000	823000000	2410000000	2170000000	1780000000	6510000000	2490000000	5440000000	456000000	668000000	313000000	4380000000	470000000	799000000	338000000	187000000	376000000	532000000	1350000000	397000000	531000000
1156	736.754	27.2287	10900000000	796389	0	162365	0	0	21179.8	81538.1	366044	331002	1.40981e+06	1.3516e+06	324266	257751	478881	456740	1.10415e+06	521000000	1040000000	218000000	700000000	2330000000	564000000	1140000000	1280000000	543000000	7470000000	2760000000	1530000000	1140000000	885000000	813000000	919000000	1650000000	541000000	2300000000	341000000	1030000000	473000000	1130000000	370000000	350000000	463000000	501000000	294000000	339000000	351000000
1004	778.764	25.7705	17100000000	0	274174	261416	0	35817	0	0	0	18850.6	69964.5	66329.9	102789	39832	156549	153491	1.06494e+06	513000000	340000000	134000000	213000000	574000000	536000000	5700000000	26300000000	10800000000	6740000000	8620000000	845000000	427000000	514000000	1520000000	6800000000	10700000000	860000000	1730000000	894000000	2070000000	1940000000	1860000000	586000000	240000000	914000000	494000000	282000000	457000000	708000000
5918	776.786	32.2649	3080000000	0	0	0	0	0	191801	445602	761152	655823	1.87749e+06	806319	363591	48185.3	14984.8	27762.1	1.17646e+06	89500000	186000000	12000000	171000000	1640000000	1350000000	1510000000	2580000000	1310000000	2820000000	1460000000	412000000	518000000	418000000	408000000	258000000	257000000	82300000	49500000	61100000	218000000	44500000	104000000	75400000	24900000	28900000	42800000	66800000	44700000	28200000
8844	804.78	21.7653	2590000000	0	56728.9	91514.6	151711	89593.8	97644.3	42453.1	0	0	42477	38852	49031	12227	27705.1	193547	114037	39300000	18200000	7.96159e+06	11800000	7.74847e+06	13900000	18300000	60800000	23700000	25600000	18600000	257000000	139000000	60000000	92300000	140000000	403000000	34500000	68900000	31100000	99100000	48900000	61700000	145000000	113000000	243000000	250000000	55000000	546000000	1030000000
1248	682.635	17.4813	21000000000	0	0	0	0	0	162968	255587	293213	663711	0	0	21362	0	0	0	30324.1	11400000	9.03534e+06	4.40675e+06	9.44189e+06	52200000	9.70364e+06	183000000	373000000	91400000	311000000	215000000	236000000	182000000	160000000	414000000	1430000000	2030000000	360000000	883000000	146000000	967000000	986000000	643000000	656000000	646000000	886000000	781000000	425000000	652000000	771000000
11848	844.848	34.9124	3240000000	0	0	0	0	0	0	0	0	0	0	0	0	0	0	0	33351.2	2.69204e+06	5.93431e+06	2.1995e+06	3.14846e+06	3.19383e+06	2.22261e+06	16900000	34200000	6.16028e+06	30700000	30700000	5.64064e+06	5.79092e+06	365228	451665	6.19296e+06	57600000	4.61442e+06	3.30435e+06	2.71709e+06	13800000	32900000	14400000	35300000	282000000	379000000	187000000	51200000	171000000	102000000
1456	832.848	36.5879	77700000000	0	0	0	0	0	43662	13356.4	26295.6	33680.1	63712	30246.7	23408.5	57641.2	53371.1	25232.5	86214.7	85600000	94700000	41200000	66600000	118000000	55000000	180000000	151000000	109000000	401000000	500000000	310000000	110000000	160000000	146000000	27300000000	3010000000	598000000	2320000000	867000000	8300000000	5290000000	4470000000	5480000000	1870000000	2930000000	5480000000	3170000000	9790000000	11200000000
7360	918.958	45.1617	4650000000	0	0	0	0	0	0	0	0	0	0	0	5313.12	9747.32	102797	23220.3	1.6906e+06	1010000000	1720000000	800000000	1610000000	1980000000	1250000000	553000000	1570000000	891000000	12400000000	19000000000	8260000000	3290000000	2800000000	3140000000	1360000000	3230000000	70800000	97700000	30400000	50400000	4.71347e+06	6.85637e+06	1.04336e+06	0	0	901959	2.06973e+06	454234	401056
322	790.8	31.7794	194000000000	0	0	0	0	0	15161.9	119464	207414	65561.3	1.73954e+06	858694	181916	152812	230902	76462.6	259306	112000000	256000000	54100000	287000000	463000000	304000000	1110000000	1550000000	620000000	2220000000	2120000000	2450000000	640000000	849000000	1900000000	9660000000	15100000000	940000000	6090000000	6000000000	24900000000	33200000000	33500000000	22400000000	19500000000	28200000000	13100000000	6280000000	16800000000	23900000000
6327	818.83	35.2656	24300000000	0	0	0	0	0	11965.8	132875	112189	14803.5	207889	47054	25310.5	7456.22	13958.9	0	71860.6	8.16133e+06	31600000	9.17317e+06	14800000	39700000	8.21098e+06	47600000	30500000	19800000	63300000	29600000	45600000	36000000	45600000	52000000	13100000000	1780000000	342000000	1160000000	428000000	6990000000	5430000000	1640000000	1110000000	719000000	1140000000	987000000	546000000	1050000000	1200000000
651	764.785	30.8726	27400000000	0	0	0	0	0	101904	479999	725215	260920	3.46647e+06	1.19882e+06	182817	474800	323214	207883	805133	379000000	756000000	272000000	712000000	1160000000	651000000	1110000000	2070000000	1130000000	2390000000	2810000000	10900000000	8350000000	12300000000	6420000000	2370000000	4470000000	1230000000	2140000000	1390000000	3970000000	1400000000	6590000000	1710000000	1010000000	1830000000	867000000	1000000000	764000000	41400000
10400	682.636	16.3089	1910000000	0	0	0	0	0	554922	1.24185e+06	787740	750181	0	39311.2	0	8667.18	0	0	68431.5	2.83823e+06	5.37934e+06	4.00354e+06	3.55344e+06	8.89311e+06	18700000	23400000	13100000	27000000	23700000	4.71417e+06	3.62309e+06	19000000	2.42417e+06	3.12485e+06	238000000	38300000	14500000	77000000	3.99971e+06	27500000	24100000	33400000	41100000	18000000	34000000	36900000	26100000	18700000	35000000
16339	848.842	37.1985	316000000	0	0	0	0	0	0	0	0	0	17562.2	0	9668.25	4338.13	3199.46	0	6092.92	10700000	7.70394e+06	0	5.64779e+06	5.70134e+06	8.09327e+06	12000000	28500000	8.50643e+06	0	0	0	0	0	3.00302e+06	2.95961e+06	4.30044e+06	9.97656e+06	23300000	77500000	358000000	24600000	52300000	41000000	3.68849e+06	1.87905e+06	2.1728e+06	1.70174e+06	2.09463e+06	1.98329e+06
792	834.861	36.768	12900000000	0	0	0	0	0	0	0	0	12695	8454.17	16264.9	0	0	0	0	898782	578000000	1130000000	505000000	1350000000	2640000000	1330000000	4590000000	5180000000	1930000000	5280000000	4840000000	3270000000	833000000	1630000000	1960000000	2770000000	6050000000	215000000	378000000	143000000	1000000000	845000000	305000000	390000000	307000000	599000000	450000000	78500000	673000000	739000000
1728	792.81	31.782	23900000000	0	0	0	0	0	0	0	0	0	11262.8	0	0	6219.87	5325.2	0	9753.73	1.6352e+06	9.89574e+06	6.23917e+06	17000000	18700000	11600000	133000000	182000000	58100000	178000000	306000000	251000000	65000000	52300000	294000000	233000000	1810000000	144000000	422000000	486000000	5760000000	3030000000	2670000000	1880000000	1760000000	3000000000	1620000000	775000000	2260000000	3400000000
450	696.651	18.3968	33500000000	0	0	0	0	0	0	0	0	0	0	0	0	0	0	0	570514	98000000	81200000	33400000	130000000	195000000	125000000	456000000	1360000000	562000000	1220000000	1140000000	1720000000	889000000	1380000000	1370000000	3650000000	6270000000	728000000	1630000000	429000000	1370000000	1350000000	1490000000	1230000000	973000000	1910000000	1360000000	810000000	1120000000	1350000000
786	806.832	34.6889	37200000000	0	0	0	0	0	1.2005e+06	1.87479e+06	2.82454e+06	2.41613e+06	4.32963e+06	2.66469e+06	1.03882e+06	466291	311775	74523.8	1.96657e+06	917000000	1250000000	581000000	958000000	2770000000	2230000000	2910000000	6190000000	3860000000	7790000000	6300000000	1410000000	1840000000	1440000000	1160000000	1180000000	1010000000	557000000	863000000	608000000	694000000	141000000	601000000	540000000	397000000	1150000000	2340000000	1740000000	2160000000	519000000
7090	682.635	16.7649	2540000000	0	0	0	0	0	554922	1.24185e+06	787740	750181	0	39311.2	0	0	0	0	35357.1	8.14744e+06	2.22942e+06	3.05862e+06	23800000	24100000	18700000	26500000	125000000	97500000	120000000	60900000	60300000	51400000	50700000	84500000	238000000	201000000	34300000	53200000	38400000	53100000	34000000	213000000	19400000	31200000	40500000	8.22179e+06	174000000	25200000	127000000
1969	804.816	33.171	58400000000	0	0	0	0	0	26451.7	374154	648142	234421	654699	139621	28974	30812	18062.9	8783.81	340819	47000000	35200000	10800000	105000000	272000000	141000000	243000000	329000000	96400000	231000000	275000000	359000000	126000000	116000000	267000000	963000000	816000000	129000000	501000000	397000000	1480000000	1380000000	1500000000	2200000000	11100000000	17700000000	5570000000	2470000000	8180000000	8770000000
4826	792.78	31.1755	9810000000	0	0	0	0	0	0	0	0	0	52673.1	90402.6	47394.1	16893.8	15547.7	1840.48	910241	311000000	225000000	34300000	358000000	1440000000	1170000000	1230000000	2780000000	971000000	207000000	5.21313e+06	12500000	34400000	133000000	89000000	417000000	302000000	135000000	465000000	604000000	11300000000	544000000	1580000000	865000000	288000000	318000000	129000000	51300000	12500000	16000000
4745	736.719	25.3252	4460000000	0	34803.9	65151.7	0	0	0	0	0	0	13940.1	0	0	0	0	7249.66	126944	11100000	46200000	25000000	46900000	170000000	134000000	205000000	224000000	68700000	195000000	77900000	69700000	18700000	17300000	21000000	35500000	235000000	23400000	151000000	100000000	569000000	184000000	212000000	128000000	145000000	51800000	190000000	118000000	80300000	28600000
478	764.785	30.2311	31500000000	0	0	0	0	0	26682.8	334996	295403	389749	275360	1.29441e+06	777870	259521	606393	431777	2.84508e+06	1690000000	3390000000	1020000000	3420000000	6620000000	2310000000	3470000000	7200000000	3470000000	13500000000	7920000000	2930000000	1670000000	2840000000	2510000000	4880000000	9020000000	2040000000	5830000000	1600000000	2930000000	1020000000	2530000000	2160000000	2350000000	1720000000	2540000000	3720000000	363000000	453000000
10044	832.848	38.5283	3700000000	0	0	0	0	0	22930.4	324202	211276	530352	447633	1.49572e+06	598471	58539.9	23401.3	7553.18	153507	9.62543e+06	4.39738e+06	11200000	2.16658e+06	33800000	9.40691e+06	22800000	60100000	33700000	37100000	55200000	16700000	23900000	5.17096e+06	29100000	25600000	19500000	23600000	94500000	121000000	405000000	125000000	367000000	283000000	233000000	396000000	355000000	166000000	384000000	345000000
11547	760.755	30.4591	613000000	0	376825	321976	30757	0	413420	1.05366e+06	493079	533036	1.71775e+06	990394	444380	111612	58353.9	53092.1	533109	29900000	17400000	2.02186e+06	7.06465e+06	13500000	22100000	36000000	75600000	105000000	166000000	47400000	38900000	27300000	32600000	35600000	26500000	35900000	11500000	6.52188e+06	9.30231e+06	86200000	3.89582e+06	11400000	78700000	8.78816e+06	32400000	44700000	46000000	28400000	34100000
8824	748.755	30.6399	3670000000	0	27553.1	0	0	0	0	122830	166518	43821.6	141551	136173	41922.2	8257.79	9037.53	9015.15	308551	100000000	39400000	12000000	209000000	221000000	97200000	145000000	590000000	107000000	248000000	175000000	76600000	34200000	64900000	77300000	108000000	155000000	64400000	170000000	504000000	3230000000	320000000	1450000000	573000000	170000000	216000000	47000000	49500000	6.89512e+06	10900000
4048	722.738	26.394	9290000000	0	0	0	0	55912.5	809432	1.88539e+06	2.26005e+06	1.71897e+06	2.69167e+06	974311	749802	317092	222495	25412.1	156051	78600000	135000000	64700000	178000000	286000000	150000000	288000000	440000000	156000000	405000000	260000000	319000000	200000000	345000000	175000000	242000000	543000000	162000000	168000000	64900000	155000000	74300000	62700000	58100000	24700000	106000000	524000000	578000000	90900000	139000000
4588	778.764	29.6628	3660000000	0	0	0	0	0	54270.6	25303.7	29645.7	0	23477.6	17162.5	7851.98	7439.85	23896.3	13302.6	1.57674e+06	259000000	52900000	25200000	539000000	487000000	199000000	58400000	788000000	351000000	223000000	442000000	114000000	51200000	169000000	65500000	85600000	314000000	76400000	156000000	176000000	959000000	102000000	700000000	498000000	75800000	150000000	151000000	173000000	38500000	88300000
3585	790.801	30.7781	18000000000	0	0	0	0	0	25589.3	126811	145728	71551	239877	90603.9	50665.2	32905.1	119415	18001.6	201250	89700000	90800000	43900000	204000000	339000000	33900000	174000000	423000000	487000000	607000000	137000000	320000000	19300000	57300000	40700000	539000000	2110000000	37800000	2060000000	71000000	187000000	277000000	13400000000	279000000	344000000	585000000	2630000000	1020000000	281000000	337000000
3564	736.753	28.4601	4260000000	0	0	0	0	0	491777	205986	2.18983e+06	866283	2.99735e+06	2.31194e+06	1.23603e+06	508577	141965	37327.6	184430	78500000	31900000	31100000	37100000	191000000	198000000	263000000	490000000	206000000	547000000	427000000	1070000000	708000000	1340000000	1530000000	409000000	377000000	120000000	147000000	306000000	724000000	300000000	139000000	322000000	143000000	374000000	88900000	47200000	304000000	420000000
3831	696.649	18.9488	5470000000	0	0	0	0	0	0	0	0	0	46663.4	0	0	0	0	0	10396	3.5935e+06	0	0	1.45685e+06	4.69686e+06	2.66815e+06	8.61974e+06	77600000	40900000	33700000	93900000	44900000	55000000	62300000	60200000	175000000	200000000	98900000	283000000	178000000	474000000	418000000	361000000	219000000	92900000	64500000	193000000	90600000	101000000	91200000
3078	834.864	37.7272	11600000000	0	0	0	0	0	0	0	24817.3	25570.9	141204	37730.9	52098.9	24808.7	23137.6	7682.66	517132	111000000	165000000	88300000	73200000	456000000	228000000	490000000	1030000000	755000000	1030000000	1300000000	407000000	537000000	381000000	708000000	309000000	163000000	151000000	204000000	157000000	143000000	39200000	57000000	58000000	39300000	454000000	2110000000	317000000	2250000000	1030000000
3739	708.723	24.4071	3630000000	0	0	0	0	0	13905	25244.3	127678	129213	588242	517300	195343	86705.7	110865	335321	328340	78200000	60600000	42300000	63700000	342000000	148000000	671000000	428000000	121000000	1210000000	338000000	455000000	262000000	173000000	411000000	854000000	594000000	119000000	203000000	146000000	389000000	293000000	214000000	120000000	103000000	219000000	258000000	116000000	217000000	209000000
3041	904.943	43.126	7160000000	0	0	0	0	0	0	0	0	0	0	0	0	0	3146.58	0	7.24902e+06	5230000000	5190000000	1590000000	7440000000	7120000000	5650000000	8880000000	12100000000	4360000000	1980000000	2620000000	2210000000	104000000	315000000	647000000	210000000	405000000	3.97012e+06	61300000	14800000	15100000	12300000	24800000	1.56018e+06	0	0	1.41246e+06	1.67499e+06	0	0
3869	848.843	32.5461	33800000000	0	0	0	0	0	29382.8	86579.1	61497.9	31233.7	663967	363907	190776	10347.3	0	15745	22203.7	23200000	14900000	3.22467e+06	15300000	32300000	16500000	198000000	138000000	19000000	261000000	696000000	316000000	158000000	101000000	26700000	859000000	18600000000	1720000000	4840000000	1430000000	9040000000	7930000000	12500000000	10100000000	2480000000	2570000000	861000000	1540000000	914000000	270000000
3738	764.749	27.3153	4490000000	0	251084	455616	23246.8	0	13207.3	29678.7	20654.9	63111.1	27104.8	9843.06	9011.59	18481.6	14312.8	11561.2	434741	170000000	142000000	12700000	159000000	83100000	255000000	382000000	436000000	70000000	85900000	81400000	259000000	303000000	146000000	220000000	732000000	859000000	182000000	341000000	275000000	841000000	638000000	1020000000	615000000	427000000	352000000	229000000	49000000	189000000	67100000
7574	776.749	17.0714	1140000000	0	0	0	0	0	0	0	0	0	0	0	0	0	0	0	61204.5	20100000	13900000	8.82444e+06	26200000	28500000	72200000	53800000	2030000000	844000000	305000000	274000000	43800000	19200000	41400000	69700000	645000000	1140000000	85200000	79600000	35300000	42900000	57000000	248000000	34400000	12500000	57000000	29600000	10500000	48100000	74400000
14771	872.807	33.1956	2270000000	0	0	0	0	0	0	0	0	0	17911.4	25148.5	10826.3	20905.1	72284.4	110053	321694	8.6615e+06	6.65911e+06	4.06957e+06	1.98486e+06	2.32906e+06	41200000	4.44285e+06	417000000	149000000	223000000	150000000	26000000	129000000	27300000	4.6141e+06	111000000	98100000	95800000	517000000	491000000	1310000000	664000000	721000000	479000000	154000000	121000000	16600000	583797	638921	1.09461e+06
6508	818.832	37.4011	4420000000	0	0	0	0	0	0	0	0	0	2.93882e+06	3.46449e+06	2.22666e+06	350164	27234.7	23322.6	53706.4	55900000	83600000	33400000	39400000	76100000	90700000	22500000	197000000	54800000	74000000	82100000	60100000	138000000	12000000	36600000	164000000	67900000	97700000	52800000	264000000	623000000	272000000	303000000	1080000000	1030000000	1390000000	423000000	133000000	618000000	721000000
4374	724.682	22.3127	5100000000	0	0	0	0	0	0	0	0	0	0	0	0	0	25364.6	39132.8	10191.5	9.26474e+06	8.99776e+06	2.78777e+06	14300000	10300000	10000000	24300000	83700000	19500000	16300000	8.9765e+06	20700000	25600000	19000000	45500000	26700000	223000000	121000000	233000000	215000000	676000000	344000000	735000000	497000000	332000000	613000000	280000000	218000000	212000000	132000000
644	750.77	28.8577	18700000000	0	0	0	0	0	318768	973359	1.78158e+06	776756	1.72416e+06	1.24043e+06	277874	124293	97171.7	146284	655920	450000000	971000000	291000000	1020000000	2150000000	731000000	2170000000	2990000000	1400000000	4960000000	4380000000	2990000000	1000000000	1410000000	1680000000	2670000000	2770000000	923000000	1190000000	635000000	1440000000	614000000	950000000	700000000	408000000	1030000000	1370000000	618000000	684000000	620000000
9333	904.943	43.9232	1470000000	0	0	0	0	0	0	0	0	0	0	0	0	1861.95	3583.86	4032.12	280737	165000000	345000000	116000000	451000000	483000000	127000000	229000000	313000000	152000000	3740000000	7590000000	4820000000	751000000	723000000	904000000	373000000	745000000	17300000	20100000	3.82936e+06	30400000	1.71858e+06	981074	4.33106e+06	570380	1.18141e+06	25000000	19700000	14400000	0
3574	816.816	35.9578	14000000000	0	0	118856	82923.7	122910	2.84087e+06	7.5724e+06	9.00411e+06	6.53781e+06	15300000	10200000	7.58973e+06	2.16987e+06	232570	340306	1.00152e+06	56100000	30700000	12000000	10700000	33600000	21100000	14000000	47100000	48900000	13800000	13700000	592822	4.92552e+06	5.88181e+06	2.91086e+06	973000000	421000000	69700000	153000000	26900000	181000000	405000000	365000000	462000000	494000000	1120000000	2570000000	278000000	808000000	623000000
10031	846.863	38.0918	1730000000	0	0	0	0	0	0	0	0	0	0	0	0	2788.97	0	0	35034.8	3.61703e+06	9.06319e+06	7.33249e+06	15900000	13500000	12100000	36300000	22400000	8.74787e+06	32500000	26800000	29600000	2.61724e+06	18400000	13300000	299000000	117000000	2.97433e+06	24400000	12600000	157000000	69600000	19300000	79000000	35500000	145000000	124000000	55800000	120000000	146000000
2122	876.874	36.0965	23900000000	0	0	0	0	0	0	0	0	13064.5	48280.1	196850	46570.1	123489	80842.7	21768.5	162051	162000000	249000000	92900000	164000000	70800000	296000000	725000000	27100000	232000000	872000000	85800000	62400000	23100000	55200000	16700000	50900000	236000000	56300000	330000000	126000000	448000000	298000000	488000000	446000000	533000000	865000000	3430000000	733000000	4450000000	4930000000
6439	668.619	16.2969	2070000000	0	0	0	0	0	0	0	0	0	0	0	15016.8	0	0	0	95653.8	2.77825e+06	939424	916008	5.02448e+06	19500000	3220220	7.81884e+06	22400000	24600000	22600000	121000000	82200000	118000000	123000000	42400000	184000000	97800000	22200000	77500000	19800000	99000000	39500000	96300000	75800000	136000000	34600000	56300000	91800000	62200000	113000000
12156	748.754	27.467	2640000000	0	0	0	0	0	0	14134.6	38341.4	9205.97	111583	38989.6	40583.7	3494.27	7629.2	10721.8	99617.4	7.6982e+06	12800000	4.97735e+06	14100000	5.68393e+06	39900000	32500000	117000000	43600000	23000000	24300000	14700000	2.07012e+06	7.68059e+06	12400000	86200000	25900000	1.7574e+06	17500000	32500000	570000000	494000000	449000000	404000000	299000000	376000000	191000000	146000000	345000000	300000000
10329	918.957	44.5492	277000000	0	0	0	0	0	0	0	0	0	0	0	0	0	11252.2	0	1.71633e+06	28200000	10300000	3.61818e+06	45000000	45300000	18600000	9.96775e+06	23200000	33800000	742000000	1130000000	954000000	146000000	74000000	374000000	94100000	149000000	1.24812e+06	98900000	414526	0	0	0	0	0	0	0	631611	454234	0
1896	764.749	26.8135	17400000000	0	7.84298e+06	3.64008e+06	348513	58428.4	24463.9	51845.6	21262.5	14981.3	34111.7	35348	18062.2	6432.67	65703.7	64023.7	6.86275e+06	3860000000	2590000000	470000000	5920000000	5680000000	5610000000	13900000000	14100000000	2820000000	1120000000	1160000000	302000000	309000000	37200000	35100000	301000000	615000000	228000000	1670000000	1520000000	6010000000	2180000000	3380000000	1310000000	1080000000	2050000000	452000000	64700000	250000000	143000000
5616	848.843	35.0505	19700000000	0	0	0	0	0	0	29970.4	136612	66964.3	306441	108129	97312.6	7796.38	10176.4	0	21580.1	11900000	13000000	5.27284e+06	15100000	46800000	25000000	49500000	141000000	26200000	136000000	124000000	70700000	32800000	13200000	80100000	182000000	560000000	93500000	387000000	527000000	1570000000	1010000000	2590000000	2640000000	10600000000	15200000000	797000000	510000000	1680000000	1920000000
13702	846.863	39.0226	622000000	0	0	0	0	0	0	0	0	0	0	9054.6	0	0	0	0	4804.84	590096	991551	295741	0	1.70451e+06	0	0	1.3804e+06	3.98784e+06	9.76019e+06	21000000	15400000	6.09525e+06	1.72628e+06	1.9149e+06	1.55562e+06	11600000	1.16139e+06	2.67164e+06	3.4871e+06	13400000	2.08203e+06	25500000	19300000	39100000	58100000	17600000	26400000	92200000	96900000
13930	876.873	33.866	456000000	0	0	0	0	0	0	0	0	0	0	0	0	0	0	7386.96	6400.45	1.92662e+06	3.43186e+06	715510	8.66949e+06	28000000	3.32068e+06	37400000	521000000	8.78393e+06	70200000	8.04749e+06	46300000	0	818886	2.32936e+06	3.09615e+06	11400000	1.49917e+06	4.74408e+06	931804	6.45605e+06	25200000	5.72742e+06	18300000	13500000	34300000	21900000	31100000	14600000	41400000
1063	762.77	31.5093	13100000000	0	0	0	0	0	200844	1.4801e+06	3.40254e+06	2.30855e+06	5.5975e+06	4.71225e+06	2.82798e+06	819619	347076	200960	430372	379000000	488000000	197000000	575000000	889000000	628000000	710000000	1640000000	778000000	1110000000	946000000	1070000000	949000000	1150000000	1140000000	2330000000	4660000000	869000000	1410000000	986000000	4630000000	967000000	2000000000	1050000000	403000000	561000000	422000000	480000000	414000000	494000000
2800	788.785	22.8088	2990000000	0	0	0	0	0	65797	0	0	17398.3	50096.8	0	0	28328.7	83024	380642	892448	211000000	177000000	38200000	227000000	249000000	319000000	666000000	1370000000	583000000	1310000000	568000000	1210000000	282000000	366000000	626000000	531000000	2170000000	331000000	499000000	189000000	392000000	492000000	691000000	350000000	266000000	251000000	25700000	25400000	109000000	142000000
7645	860.88	37.9059	1050000000	0	0	0	0	0	0	0	0	0	0	0	0	0	0	6104.67	143282	76700000	87000000	28200000	85500000	165000000	70000000	231000000	76100000	84800000	149000000	20600000	58700000	18100000	3.56255e+06	2.4524e+06	5.52702e+06	9.83224e+06	2.12924e+06	32600000	6.03242e+06	51300000	14400000	23900000	34200000	29000000	57600000	29600000	78400000	45300000	43300000
736	724.682	20.4732	31600000000	0	0	0	0	0	0	0	0	0	0	0	0	0	0	0	197354	42500000	28000000	9.74591e+06	78800000	128000000	65500000	307000000	540000000	275000000	572000000	305000000	467000000	202000000	249000000	518000000	684000000	2080000000	280000000	680000000	261000000	1190000000	1020000000	1190000000	1040000000	806000000	1840000000	1060000000	746000000	786000000	792000000
3058	734.738	25.965	8260000000	0	0	0	0	0	11992.1	27562	48779.5	110143	349753	77874	26103.9	10086.2	6737.12	0	85409.7	14100000	29400000	11600000	24800000	24700000	31000000	495000000	2260000000	884000000	607000000	609000000	218000000	369000000	200000000	872000000	2920000000	4110000000	476000000	338000000	596000000	1250000000	1240000000	2560000000	753000000	1510000000	804000000	515000000	177000000	640000000	678000000
5055	764.748	25.4723	2350000000	0	37324.8	80920.5	0	0	85026.5	259193	450837	309119	193468	72132.6	46096.1	6369.06	7214.4	9055.43	973052	382000000	191000000	66600000	292000000	345000000	182000000	459000000	471000000	142000000	441000000	243000000	221000000	278000000	164000000	259000000	705000000	794000000	165000000	304000000	210000000	556000000	427000000	295000000	296000000	189000000	258000000	82400000	69100000	95000000	88400000
1197	820.81	31.1117	29900000000	0	0	0	0	0	215019	310483	1.93085e+06	804461	1.35164e+06	899352	518615	145003	208211	333426	290473	165000000	179000000	110000000	247000000	320000000	414000000	610000000	1740000000	461000000	1070000000	959000000	929000000	296000000	157000000	447000000	898000000	722000000	142000000	1340000000	469000000	1030000000	1290000000	1380000000	1210000000	1080000000	1550000000	1480000000	828000000	2050000000	2430000000
1990	820.811	32.6673	8140000000	0	0	0	0	0	112729	1.05182e+06	2.42204e+06	1247868	3.18177e+06	2.26363e+06	1.33124e+06	157118	70057.8	50915	133904	307000000	259000000	33100000	264000000	547000000	468000000	1020000000	4260000000	801000000	1110000000	1220000000	1370000000	1130000000	313000000	1010000000	4260000000	3300000000	308000000	493000000	345000000	861000000	477000000	510000000	359000000	142000000	185000000	284000000	190000000	62500000	56600000
1931	790.801	34.5823	10100000000	0	0	0	0	116571	987959	3.04578e+06	5.27551e+06	365965	7.442e+06	7.07703e+06	5.3383e+06	640769	313051	59727.8	717632	109000000	436000000	92300000	380000000	420000000	418000000	361000000	1290000000	714000000	818000000	673000000	222000000	426000000	345000000	228000000	575000000	1670000000	409000000	845000000	1580000000	2690000000	334000000	2150000000	1190000000	204000000	726000000	299000000	396000000	395000000	514000000
11335	876.91	40.7168	991000000	0	0	0	0	0	0	0	0	0	0	0	0	3199.89	0	6933.13	793203	688000000	652000000	187000000	861000000	845000000	566000000	1340000000	1380000000	437000000	417000000	219000000	543000000	14700000	81200000	128000000	30400000	93900000	850818	23300000	11900000	9.49884e+06	21900000	16200000	1.12039e+06	1.93252e+06	3.3414e+06	14500000	9.48343e+06	4.0156e+06	7.72335e+06
2476	722.738	25.8761	5320000000	0	0	0	0	0	37950.8	201367	518505	338420	291088	127194	127551	29921	49510.7	27442.7	249888	184000000	305000000	102000000	268000000	591000000	333000000	433000000	840000000	401000000	1180000000	892000000	739000000	279000000	382000000	469000000	860000000	1050000000	267000000	398000000	184000000	399000000	179000000	189000000	120000000	76300000	338000000	372000000	108000000	355000000	345000000
2594	760.754	18.9196	5170000000	0	0	0	0	0	0	0	0	0	0	0	0	0	0	149234	1.14991e+06	391000000	189000000	102000000	296000000	264000000	324000000	659000000	439000000	114000000	169000000	126000000	111000000	90700000	90100000	207000000	1520000000	2630000000	254000000	264000000	96700000	214000000	230000000	116000000	114000000	109000000	242000000	318000000	174000000	489000000	704000000
9824	848.843	35.6925	1530000000	0	0	0	0	0	0	16197	73105.1	31812.5	122975	185570	21539.8	5586.55	10176.4	12723	108053	12900000	3.98631e+06	3.66622e+06	6.42384e+06	25100000	43200000	10700000	101000000	48600000	17800000	98400000	17500000	87900000	13500000	37100000	72900000	27300000	31900000	78600000	76900000	248000000	39300000	39500000	37400000	36800000	45400000	22700000	48000000	14200000	17200000
7301	734.738	26.8481	1780000000	0	28871.5	42969.5	0	0	0	0	0	0	0	0	0	0	0	0	1.58378e+06	902000000	565000000	89700000	1200000000	826000000	813000000	2060000000	2490000000	319000000	9.81903e+06	25100000	20400000	10400000	49000000	17800000	21800000	83200000	15600000	575000000	18800000	78300000	36700000	147000000	60300000	57400000	126000000	59000000	27100000	29800000	30100000
460	792.817	33.312	26600000000	0	0	0	0	0	1.89557e+06	4.00944e+06	5.81202e+06	2.7516e+06	6.35662e+06	4.56278e+06	2.4649e+06	961974	1.05565e+06	767823	1.95434e+06	960000000	1470000000	636000000	529000000	2740000000	2530000000	4390000000	7640000000	4140000000	8020000000	5960000000	1870000000	2020000000	2400000000	1990000000	2310000000	3190000000	1590000000	1780000000	4910000000	5260000000	950000000	3270000000	2320000000	922000000	1600000000	1100000000	1840000000	688000000	590000000
2668	760.754	20.5054	3730000000	0	0	0	0	0	40933.1	0	0	0	45594.4	0	0	24606.6	77562.4	996099	1.87676e+06	319000000	210000000	27300000	306000000	328000000	328000000	776000000	834000000	384000000	576000000	492000000	437000000	48100000	138000000	326000000	1100000000	2330000000	256000000	433000000	206000000	785000000	967000000	1040000000	751000000	501000000	432000000	55600000	22400000	154000000	68100000
1745	820.811	31.8404	32100000000	0	0	0	0	0	56276.2	146615	110556	169953	1.56299e+06	547972	468514	201787	160880	122506	361160	178000000	141000000	39200000	261000000	834000000	839000000	527000000	1610000000	446000000	335000000	800000000	824000000	436000000	318000000	623000000	1810000000	5430000000	493000000	507000000	1920000000	1370000000	552000000	1120000000	613000000	1310000000	11000000000	8400000000	103000000	9170000000	1750000000
12569	764.75	24.5126	501000000	0	0	0	0	0	0	0	0	0	0	15493.8	12193.5	0	7422.58	10693.2	48390.2	12200000	6.04495e+06	1.61095e+06	6.31967e+06	3.19499e+06	6.69518e+06	146000000	1020000000	497000000	334000000	311000000	39500000	14000000	4.73304e+06	10200000	26900000	8.52553e+06	3.56478e+06	57800000	22100000	29200000	15200000	21100000	28100000	7.06793e+06	10400000	4.47018e+06	9.15051e+06	4.14229e+06	4.74541e+06
10175	724.682	18.8963	2520000000	0	0	0	0	0	0	0	0	0	0	0	0	0	0	0	35391.9	22500000	12100000	10900000	7.50627e+06	6.95831e+06	3.5046e+06	7.27416e+06	6.12338e+06	4.1387e+06	5.63547e+06	4.70798e+06	2.60106e+06	10000000	16600000	1.75171e+06	4.182e+06	32000000	10000000	30000000	7.67225e+06	58500000	55200000	69400000	71600000	44200000	74900000	85400000	49700000	30700000	29100000
9946	780.744	27.9551	2200000000	0	0	0	0	0	0	0	17622.6	5755.02	29137.8	10221.5	0	4646.62	14567.8	0	194072	21300000	21500000	7.59379e+06	21500000	19400000	42800000	47400000	118000000	62100000	52100000	72100000	9.92538e+06	30900000	24000000	6.05929e+06	2.71199e+06	21900000	33600000	83200000	126000000	364000000	25200000	172000000	128000000	35800000	38100000	10500000	62700000	7.32759e+06	2.31098e+06
516	792.816	34.0614	36400000000	0	0	0	0	0	61416.3	27125	453610	192543	2.72066e+06	1.6466e+06	1.43267e+06	275449	437688	439698	1.52521e+06	566000000	854000000	338000000	710000000	1540000000	1400000000	1430000000	3110000000	2040000000	4450000000	4660000000	1430000000	2000000000	1870000000	1930000000	1460000000	2240000000	856000000	1410000000	2280000000	12000000000	1500000000	8180000000	5490000000	1250000000	2480000000	1270000000	2030000000	1480000000	1700000000
2281	806.791	27.4065	5900000000	0	0	0	0	0	18822	236131	783718	195516	545699	673383	164100	27605.1	9600.73	24252.3	377818	264000000	111000000	54800000	197000000	499000000	350000000	1200000000	1490000000	625000000	2210000000	2060000000	2740000000	1460000000	1390000000	2870000000	8080000000	7300000000	625000000	966000000	245000000	586000000	794000000	743000000	301000000	215000000	283000000	126000000	65500000	169000000	216000000
105	778.765	27.9502	175000000000	100640	2.04483e+06	1.95172e+06	64748.8	0	34819.2	53721.9	86396	84612.9	606205	326849	329656	190993	1.18441e+06	2.92877e+06	36400000	14900000000	19700000000	3670000000	26900000000	32700000000	33500000000	68000000000	90500000000	36000000000	64900000000	44100000000	5490000000	3210000000	5110000000	24500000000	6060000000	62600000000	9640000000	17300000000	11800000000	15400000000	27200000000	37000000000	21200000000	14300000000	15400000000	6380000000	2020000000	6700000000	6970000000
1906	918.627	45.364	22800000000	231977	1.71229e+06	358926	225612	82414.1	214356	269024	68752.9	61443.8	232006	400034	350918	53145.9	126556	134491	1.41706e+06	1340000000	1930000000	2360000000	1050000000	1980000000	1780000000	3860000000	4590000000	2530000000	1920000000	16000000000	1480000000	596000000	464000000	1370000000	5660000000	4290000000	376000000	20100000000	736000000	3880000000	1460000000	11100000000	1100000000	913000000	851000000	326000000	172000000	55300000	174000000
451	818.832	34.5561	58400000000	0	0	0	0	0	0	0	0	0	0	10294.7	0	0	7014.75	6990.18	45344.9	103000000	111000000	32400000	248000000	328000000	297000000	1160000000	899000000	396000000	2140000000	2960000000	2390000000	508000000	462000000	788000000	2710000000	3200000000	301000000	1150000000	959000000	3410000000	2820000000	6390000000	4990000000	5050000000	7200000000	4200000000	2310000000	5310000000	6210000000
3228	832.848	34.8327	37000000000	0	0	0	0	0	12671.1	0	22675.7	8627.38	0	11614.4	8955.73	2477.09	6799.5	24736.7	85638.3	124000000	2.80242e+06	60200000	277000000	4.04632e+06	250000000	813000000	21500000	232000000	30500000	16600000	15200000	49600000	3.92782e+06	8.09233e+06	9.57077e+06	87600000	43600000	261000000	335000000	2200000000	1740000000	1790000000	1720000000	6080000000	9370000000	2230000000	746000000	2360000000	2290000000
52	930.922	38.9058	219000000000	0	0	0	0	0	0	0	0	0	0	0	0	0	0	0	73914.8	11600000	4.50276e+06	5.01802e+06	11200000	32700000	20400000	26800000	19600000	16300000	812000000	31700000	20100000	3.36493e+06	685000000	26200000	838000000	34800000000	5280000000	21800000000	5740000000	14200000000	20100000000	14100000000	10700000000	15900000000	31500000000	16900000000	7570000000	24600000000	14200000000
125	944.937	38.2794	141000000000	277071	94669.9	0	0	0	13977	36740.6	169513	30800.4	142286	120923	60495.7	49795.4	121959	210204	41600000	30000000000	19300000000	8580000000	40000000000	20300000000	27700000000	66100000000	56500000000	23400000000	52300000000	35000000000	15400000000	3170000000	3560000000	11100000000	28700000000	13800000000	2940000000	2540000000	1260000000	4170000000	2240000000	4300000000	4140000000	3290000000	6600000000	14700000000	7230000000	8830000000	9230000000
4268	984.932	38.9079	3690000000	0	0	0	0	0	0	0	0	0	0	0	0	0	0	0	177446	0	842879	1.08878e+06	3.85166e+06	0	12100000	0	0	3.69487e+06	0	0	0	6.77852e+06	45700000	691933	6.08325e+06	111000000	26700000	72900000	38000000	116000000	131000000	118000000	101000000	128000000	259000000	138000000	77600000	198000000	98800000
3144	916.906	35.6462	3700000000	0	0	0	0	0	0	0	0	0	0	0	0	0	0	0	136169	96800000	92800000	20000000	143000000	257000000	226000000	373000000	615000000	281000000	581000000	461000000	44700000	35400000	43600000	54600000	397000000	505000000	47500000	173000000	85600000	268000000	309000000	794000000	522000000	259000000	499000000	388000000	171000000	349000000	326000000
5889	930.923	38.2296	9600000000	0	0	0	0	0	0	0	0	0	0	0	0	0	0	0	81157.1	4.98527e+06	6.14913e+06	940912	20000000	71600000	104000000	209000000	283000000	139000000	172000000	94500000	77300000	25200000	27900000	21200000	176000000	419000000	23400000	188000000	41400000	138000000	99000000	82900000	72800000	60300000	120000000	58900000	25300000	135000000	41500000
4795	968.966	43.3188	2390000000	0	0	0	0	0	0	0	0	0	0	0	0	0	0	0	57631.6	141000000	112000000	34900000	115000000	317000000	154000000	1190000000	798000000	284000000	538000000	523000000	385000000	172000000	181000000	606000000	3200000000	1910000000	46000000	107000000	28000000	109000000	150000000	48000000	18600000	12200000	14500000	72600000	13200000	239000000	15400000
226	958.954	41.4635	109000000000	0	0	0	0	0	0	0	0	0	0	0	0	0	0	0	42808.2	6.3254e+06	1.69443e+06	1.03925e+06	3.99264e+06	14600000	4.36036e+06	21500000	12000000	5.9007e+06	146000000	27300000	13200000	2.33065e+06	996000000	27300000	289000000	35400000000	4660000000	19000000000	4810000000	13600000000	14200000000	4520000000	2660000000	3620000000	18300000000	5030000000	2260000000	16900000000	4550000000
2834	1017	40.3945	5430000000	0	0	0	0	0	0	0	0	0	0	0	0	0	0	0	0	2.88437e+06	1.85427e+06	0	1.96838e+06	4.20928e+06	0	15900000	6.63312e+06	1.70389e+06	43300000	11400000	14600000	0	756000000	5.1798e+06	70500000	3060000000	435000000	1430000000	310000000	494000000	767000000	427000000	168000000	244000000	255000000	228000000	134000000	454000000	286000000
920	986.947	44.4422	20700000000	0	0	0	0	0	0	0	0	3397.87	0	0	0	1141.95	0	0	11110.4	2.44035e+06	3.00962e+06	1159811	2.74416e+06	2.35668e+06	950631	4.56382e+06	3.78957e+06	7.29209e+06	6.68697e+06	8.66117e+06	3.09321e+06	3.15183e+06	7.7318e+06	6.44403e+06	118000000	10500000000	1130000000	3070000000	925000000	2260000000	2080000000	1510000000	715000000	879000000	1950000000	1400000000	585000000	3120000000	1610000000
1155	942.922	35.677	11600000000	0	0	0	0	0	0	0	0	0	0	0	0	0	0	0	4.65614e+06	1420000000	433000000	350000000	1530000000	2120000000	1090000000	3060000000	1710000000	713000000	2240000000	1350000000	437000000	182000000	341000000	460000000	895000000	1090000000	36700000	173000000	55400000	236000000	304000000	265000000	245000000	323000000	622000000	1460000000	656000000	1250000000	1040000000
15047	1014.98	37.1244	265000000	0	0	0	0	0	0	0	0	0	0	0	0	0	0	0	0	1.60164e+06	0	0	1.53283e+06	0	0	0	3.88478e+06	0	2.33588e+06	0	0	1.19804e+06	393139	0	2.96922e+06	25900000	1.54294e+06	5.28992e+06	2.93303e+06	5.49396e+06	5.35213e+06	11200000	7.89849e+06	8.84853e+06	22600000	2.99715e+06	1.24897e+06	4.39012e+06	1.86062e+06
7564	958.913	41.8819	1670000000	0	0	0	0	0	0	0	0	0	10144.1	0	5204.58	0	4403.36	0	33225.1	2.17655e+06	3.37864e+06	1.05311e+06	1.26353e+06	2.27937e+06	608797	3.11568e+06	8.9244e+06	1.61001e+06	3.74906e+06	9.73654e+06	1.19684e+06	0	639024	723439	3.07686e+06	621000000	70200000	152000000	37300000	137000000	136000000	109000000	48600000	51800000	128000000	81100000	25000000	172000000	61500000
9811	1015.02	51.0931	3320000000	0	0	0	0	0	0	0	0	0	0	0	0	0	0	0	46320.1	115000000	444000000	78200000	32300000	121000000	77800000	334000000	162000000	74600000	958000000	996000000	458302	0	0	0	1.29653e+06	1.36117e+06	0	986995	1.7763e+06	4.83987e+06	2.78425e+06	16800000	11300000	1.67495e+06	4.74633e+06	37900000	45500000	1.61786e+06	1.73305e+06
6223	986.944	42.094	2740000000	0	0	0	0	0	0	0	0	0	0	0	0	4232.48	0	0	3364.28	4.81367e+06	4.78983e+06	2337774	10500000	6.19368e+06	1.45382e+06	7.63855e+06	7.67739e+06	1.20977e+06	11200000	36500000	33700000	17100000	316000000	16100000	1.98582e+06	719000000	29800000	170000000	37200000	206000000	223000000	81500000	73100000	106000000	267000000	186000000	61600000	273000000	115000000
17517	1001	47.0551	172000000	0	0	0	0	0	0	0	0	0	0	0	0	0	0	0	4646.83	3.37657e+06	720929	300402	879730	5.3516e+06	882612	0	0	1.1687e+06	3.75567e+06	10300000	1.46896e+06	747620	1.05778e+06	0	2.46163e+06	3.62383e+06	780043	2.36456e+06	7.53107e+06	175000000	3.47165e+06	16900000	2.9989e+06	0	1.5988e+06	1.73062e+06	3.35142e+06	1.63002e+06	1.21921e+06
2039	924.91	37.7097	7940000000	0	32669.8	0	0	0	0	0	27219.6	0	0	0	0	0	0	0	0	0	0	0	5.17301e+06	6.05164e+06	99500000	120000000	0	68800000	1.47603e+06	0	7.21525e+06	267023	16100000	192302	91500000	2660000000	272000000	783000000	336000000	631000000	859000000	359000000	200000000	365000000	708000000	364000000	134000000	604000000	280000000
8790	1012.97	41.3202	1220000000	189363	0	0	0	0	0	0	0	0	0	0	0	0	0	0	0	0	0	0	0	0	0	2.9393e+06	2.81816e+06	0	0	0	1.10735e+06	0	26900000	0	930349	54100000	7.16277e+06	33400000	11500000	9.58668e+06	11800000	7.60171e+06	34700000	20700000	46900000	21400000	14500000	19300000	24200000
454	972.969	40.8746	54400000000	131080	0	0	0	0	0	0	0	0	0	0	5677.14	0	3978.49	0	3.90633e+06	1140000000	879000000	393000000	6960000000	9510000000	3110000000	17700000000	16300000000	7050000000	16400000000	11700000000	3040000000	991000000	450000000	3300000000	10900000000	7680000000	875000000	1660000000	502000000	1530000000	611000000	1070000000	619000000	387000000	695000000	2100000000	3710000000	1280000000	3140000000
7531	1001	45.1419	1010000000	0	0	0	0	0	0	0	0	0	0	0	0	0	0	0	0	0	552861	0	0	0	0	0	0	0	0	0	0	0	5.9673e+06	844535	1.04429e+06	560000000	36100000	148000000	20700000	260000000	68800000	69400000	29100000	42100000	87000000	36300000	28900000	85600000	40200000
587	988.963	37.779	38800000000	0	0	0	0	0	0	0	0	0	0	0	0	0	0	0	24378.7	7.33686e+06	15400000	1.24181e+06	28700000	21500000	14900000	46400000	89000000	69900000	2450000000	183000000	94400000	49800000	1100000000	59400000	697000000	16100000000	2150000000	9480000000	1600000000	4840000000	5940000000	2980000000	1610000000	2690000000	4910000000	2300000000	1010000000	4640000000	4240000000
7250	970.952	44.245	1490000000	0	0	0	0	0	0	0	0	0	0	0	0	0	0	0	867178	1.8273e+06	1.42435e+06	478940	1.08775e+06	5.23215e+06	253000000	0	2.50616e+06	0	9.93413e+06	10700000	24700000	926000000	5.3088e+06	15800000	13600000	257000000	25500000	124000000	14100000	118000000	66000000	28100000	85300000	34300000	267000000	81800000	35700000	335000000	182000000
5069	968.937	44.4771	1570000000	0	0	0	0	0	0	0	0	0	0	0	0	0	0	0	0	0	0	0	0	0	0	0	0	0	0	0	0	0	704068	594229	1.46232e+06	1050000000	67000000	183000000	53700000	135000000	161000000	46500000	41300000	71000000	194000000	125000000	40600000	321000000	142000000
3561	958.952	39.0474	2450000000	0	0	0	0	0	0	0	17778.5	0	0	0	0	0	0	5252.62	3.59671e+06	749000000	371000000	375000000	495000000	1100000000	1550000000	1220000000	1600000000	595000000	956000000	1420000000	583000000	206000000	57000000	137000000	700000000	1100000000	171000000	229000000	38200000	140000000	105000000	29200000	44600000	10300000	33200000	75100000	43100000	74000000	33400000
2906	1001	42.0149	14800000000	0	0	0	0	0	0	0	0	0	0	0	0	0	0	0	38084.9	28300000	17300000	3.85309e+06	40300000	34900000	14600000	72100000	75400000	13500000	94400000	23500000	18700000	1.93712e+06	99600000	21700000	61300000	1300000000	115000000	327000000	509000000	1040000000	201000000	80100000	466000000	131000000	911000000	649000000	87400000	259000000	135000000
8990	930.921	39.967	1660000000	0	0	0	0	0	0	0	0	0	0	0	0	0	0	0	25401.9	4.37739e+06	3.66219e+06	1.73954e+06	15200000	4.46557e+06	8.17763e+06	16400000	15300000	9.25588e+06	63100000	59400000	11200000	24200000	12900000	16700000	114000000	55000000	5.76438e+06	155000000	23400000	395000000	171000000	188000000	117000000	44200000	75000000	75400000	38500000	123000000	264000000
2950	1014.98	43.9241	3790000000	0	0	0	0	0	0	0	0	0	0	0	0	0	0	0	0	1.25885e+06	0	0	743942	0	0	0	1.82301e+06	2.99656e+06	0	0	0	0	121000000	0	5.31394e+06	2550000000	184000000	450000000	131000000	386000000	354000000	275000000	110000000	132000000	277000000	157000000	65100000	272000000	190000000
7588	930.883	36.8529	2600000000	0	0	0	0	0	0	0	0	0	0	0	0	0	0	4303.87	0	1.95817e+06	3.71036e+06	0	2.05209e+06	2.072e+06	1.75044e+06	8.1641e+06	2.02204e+06	3.06681e+06	0	2.43809e+06	0	0	14000000	0	1.79727e+06	6.50811e+06	6.10444e+06	39200000	18300000	87300000	96400000	53300000	69900000	109000000	189000000	109000000	44200000	121000000	40600000
13671	968.938	29.6159	190000000	0	0	0	0	0	0	0	0	0	0	0	0	0	0	0	6651.6	0	0	730589	1.74379e+06	5.16021e+06	24300000	89400000	70000000	69500000	168000000	74400000	52900000	5.16808e+06	4.68408e+06	3.16317e+06	52000000	83200000	8.67613e+06	16900000	4.98518e+06	9.11572e+06	6.2441e+06	0	1.62651e+06	12400000	31800000	10600000	2.15453e+06	26200000	3.07292e+06
12281	972.971	47.6072	2110000000	0	0	0	0	0	0	0	0	0	0	0	0	0	0	0	0	0	0	0	0	0	0	0	0	0	0	0	0	0	0	0	0	5.35483e+06	123399	1.44842e+06	337730	461000000	7.78853e+06	20500000	9.44024e+06	1.19574e+06	9.7627e+06	9.2272e+06	10500000	3.60644e+06	5.17575e+06
14700	1043.01	47.1739	733000000	0	0	0	0	14004.1	0	0	0	0	0	0	0	0	0	0	0	0	0	0	0	0	0	0	0	0	0	0	0	0	0	0	0	9.96704e+06	2.19169e+06	2.07002e+06	3.57315e+06	4.03946e+06	1.17021e+06	3.37528e+06	2.31452e+06	4.21157e+06	14000000	165000000	60000000	45600000	83300000
14576	958.955	46.4571	781000000	0	0	0	0	0	0	0	0	0	0	0	0	0	5828.26	0	0	0	0	650815	0	0	0	0	0	0	0	0	0	0	0	0	1.58815e+06	0	0	1.99952e+06	383980	23800000	1.51082e+06	1.95768e+06	7.50418e+06	1.71333e+06	5.0813e+06	12800000	15400000	2.21827e+06	3.42742e+06
10755	942.923	34.9745	393000000	0	0	0	0	0	0	0	0	0	0	0	0	0	0	0	59737.2	131000000	40200000	16000000	185000000	203000000	94700000	223000000	96300000	44100000	118000000	119000000	52400000	7.00232e+06	25900000	48600000	87400000	129000000	14800000	12700000	9.80169e+06	9.19209e+06	37800000	20700000	4.90582e+06	6.92304e+06	73400000	13800000	3.77579e+06	42500000	4.56616e+06
8268	1016.99	38.8189	1530000000	0	0	0	0	0	0	0	0	0	0	0	0	0	0	0	24038.2	2.14085e+06	0	1.85619e+06	0	1.86121e+06	11400000	3.73688e+06	13500000	9.67417e+06	11800000	11100000	4.92623e+06	6.5957e+06	3.09648e+06	1.2157e+06	5.45936e+06	409000000	31500000	139000000	11300000	47100000	64400000	25500000	43700000	57800000	69900000	84300000	49600000	91400000	94600000
13982	986.987	47.437	1150000000	0	9776.4	0	0	0	0	0	0	0	0	0	0	0	1167.83	0	0	591203	3.28532e+06	389036	0	1.27073e+06	0	0	0	0	8.03924e+06	22300000	0	0	0	0	0	0	0	1.21223e+06	390717	3.71822e+06	1.52627e+06	6.86369e+06	15400000	3.07179e+06	13000000	92900000	40800000	66300000	156000000
7840	942.922	36.3669	4060000000	0	0	0	0	0	0	0	0	0	0	0	0	0	0	0	641930	311000000	224000000	129000000	250000000	393000000	118000000	638000000	144000000	82200000	298000000	302000000	8.83825e+06	14800000	5.484e+06	15100000	533000000	208000000	16500000	366000000	6.64612e+06	15000000	30500000	773000000	24800000	14600000	28900000	28900000	2020000000	44100000	13000000
130	916.907	37.5056	147000000000	0	0	0	0	0	0	0	0	0	0	0	0	0	0	0	28229.8	27600000	45000000	9.59337e+06	36400000	15200000	5.72591e+06	27400000	18300000	2.8957e+06	913000000	9.95292e+06	9.79313e+06	3.01913e+06	254000000	21800000	584000000	19200000000	3000000000	11200000000	1760000000	9290000000	12300000000	8080000000	5450000000	8220000000	16300000000	8770000000	3560000000	11700000000	4840000000
438	954.958	42.0271	34700000000	0	0	0	0	0	0	0	0	0	0	0	0	0	0	0	2843.17	618944	515246	0	690069	5.6306e+06	6.54552e+06	54500000	76600000	29600000	229000000	60200000	36900000	2.29743e+06	317000000	12600000	193000000	7040000000	949000000	3660000000	1070000000	2420000000	2700000000	2070000000	1270000000	1410000000	3780000000	1640000000	894000000	5580000000	1920000000
8026	974.949	35.8068	1400000000	0	0	0	0	0	0	0	0	0	0	0	0	0	0	0	34647.7	3.5214e+06	2.1048e+06	2.3379e+06	82300000	392000000	134000000	716000000	417000000	201000000	32000000	31400000	8.8471e+06	10600000	3.67794e+06	5.64479e+06	94400000	108000000	21500000	32100000	7.05489e+06	13300000	40200000	23300000	23500000	69000000	175000000	85700000	40000000	176000000	69600000
10177	898.897	47.5172	502000000	0	0	0	0	0	0	6090.07	0	5711.69	0	0	0	0	0	0	0	0	0	0	0	620654	0	0	0	0	0	0	0	0	573787	0	1.953e+06	71000000	5.99574e+06	36500000	11700000	8.34105e+06	30600000	35900000	49900000	36000000	97600000	47400000	19900000	106000000	19900000
15	944.938	40.1887	698000000000	0	0	0	0	0	0	0	0	0	0	0	0	0	0	4477.1	208266	85600000	23200000	8.95573e+06	112000000	112000000	109000000	229000000	249000000	34800000	3870000000	215000000	171000000	95400000	5630000000	243000000	2870000000	92400000000	20000000000	67500000000	17500000000	45200000000	56100000000	45400000000	30100000000	40500000000	72000000000	44000000000	24600000000	74500000000	54000000000
14112	952.945	42.026	730000000	0	0	0	0	0	0	0	0	5476.99	0	0	0	0	0	5381	2447.64	3035254	11700000	2.43328e+06	3.40554e+06	14900000	4.4286e+06	31100000	120000000	53200000	14000000	80800000	37800000	28900000	32500000	21000000	23100000	565000000	47600000	162000000	101000000	363000000	211000000	324000000	43600000	3.66023e+06	9.44624e+06	3.81221e+06	4.08675e+06	18000000	11700000
6695	986.987	43.9544	2790000000	0	0	0	0	0	0	0	0	0	0	0	0	0	0	0	0	1.48273e+06	1.39017e+06	296504	845090	3.75732e+06	1.10644e+06	6.25386e+06	12700000	3.27238e+06	12200000	23800000	6.59724e+06	5.47665e+06	46700000	29000000	110000000	2790000000	208000000	329000000	39300000	258000000	181000000	83800000	60600000	84400000	258000000	157000000	48800000	279000000	198000000
13866	1014.98	44.6156	234000000	0	0	0	0	0	0	0	0	0	0	0	0	0	0	0	0	0	0	0	0	0	0	1.39942e+06	19900000	780307	9.72811e+06	3791956	0	0	0	0	0	82900000	9.83651e+06	37500000	11800000	48100000	12400000	5.35535e+06	2.08066e+06	2.23078e+06	7.25745e+06	2.04362e+06	2.2838e+06	19000000	8.99743e+06
8344	944.899	38.7169	1500000000	0	0	0	0	0	0	0	0	0	0	0	0	0	0	0	8827.17	0	2.54158e+06	571165	0	0	0	0	2.56781e+06	0	0	0	0	0	4.06741e+06	0	0	0	896263	9.62333e+06	1.25748e+06	3.38102e+06	32200000	6.0134e+06	40200000	42300000	111000000	52200000	27700000	101000000	37400000
1100	952.942	39.5837	15600000000	0	0	0	0	0	0	0	9441.52	0	0	0	0	0	0	0	8817.46	835884	3.48883e+06	1.45156e+06	3.89643e+06	12100000	15800000	13200000	5.06762e+06	1.54012e+06	21100000	3.49079e+06	0	550870	102000000	2.65723e+06	29700000	4830000000	458000000	1470000000	532000000	1140000000	1350000000	780000000	475000000	653000000	1480000000	682000000	331000000	1430000000	827000000
458	970.95	40.354	28700000000	1.48005e+06	815750	0	0	0	1.18537e+06	903323	652958	150788	801108	498423	482854	338320	86234.7	2.73767e+06	88600000	5000000000	3440000000	2590000000	461000000	4120000000	7020000000	5630000000	7510000000	4320000000	9290000000	7110000000	4300000000	7610000000	6790000000	3310000000	3160000000	9070000000	3370000000	2270000000	2750000000	2270000000	2180000000	639000000	655000000	621000000	886000000	675000000	138000000	414000000	668000000
4109	930.923	36.9436	1840000000	0	0	0	0	0	0	0	0	0	0	0	0	0	0	0	828024	354000000	138000000	131000000	525000000	801000000	647000000	860000000	890000000	522000000	1270000000	786000000	281000000	83200000	90000000	182000000	319000000	495000000	42900000	51600000	21500000	79400000	37600000	22100000	73500000	55200000	81100000	160000000	84900000	145000000	117000000
12052	1017	39.6156	1140000000	145907	0	0	0	0	0	0	0	0	0	0	0	0	0	0	13891.3	4.21789e+06	5.03544e+06	4.12936e+06	4.24416e+06	33300000	3.74913e+06	55300000	6.69101e+06	2.46264e+06	12500000	18600000	9.97306e+06	2.38938e+06	2.45738e+06	2.57861e+06	4.58093e+06	54900000	4.79079e+06	26100000	3.44239e+06	23300000	17000000	21700000	13200000	36400000	44900000	17300000	12100000	86700000	29000000
16	972.969	42.0316	534000000000	0	0	0	0	0	0	0	0	0	0	0	0	0	0	0	112951	53600000	36900000	12700000	64700000	190000000	160000000	675000000	859000000	504000000	2510000000	818000000	386000000	127000000	3540000000	229000000	2040000000	62200000000	22900000000	70300000000	16900000000	28200000000	45200000000	35400000000	20800000000	23100000000	50200000000	28300000000	16500000000	55000000000	39200000000
14075	930.883	37.3363	549000000	0	0	0	0	0	0	0	0	0	0	0	0	0	0	5537.53	0	1.62237e+06	3.71036e+06	1.20721e+06	1.76132e+06	1.54543e+06	1.28171e+06	8.1641e+06	41100000	3.06681e+06	7.14586e+06	3.75797e+06	747414	0	1.54321e+06	0	0	2.32092e+06	2.39523e+06	5755737	8.07918e+06	26000000	10800000	6.3826e+06	10800000	22600000	47400000	35200000	4.51336e+06	28300000	18400000
10552	970.953	41.6622	986000000	0	0	0	0	0	0	0	0	0	0	0	0	0	0	0	24854.4	7523244	3.67043e+06	993374	0	31900000	2.70851e+06	3.18654e+06	2.48262e+06	2.47988e+06	3.21505e+06	5.21185e+06	999571	6.18498e+06	8.33588e+06	839343	4.39894e+06	227000000	18200000	50700000	10500000	63800000	19400000	49300000	37800000	51400000	83700000	91400000	33200000	195000000	110000000
6510	1043.01	45.3062	1200000000	0	0	0	0	0	0	0	0	0	0	0	0	0	0	0	0	0	0	0	763377	0	0	18000000	51500000	125000000	142000000	52100000	42300000	3.84194e+06	6.07908e+06	8.48658e+06	35400000	115000000	24800000	83100000	36300000	80800000	94100000	223000000	125000000	97600000	121000000	62300000	52600000	74600000	44100000
14594	1001	49.937	1010000000	0	0	0	0	0	0	0	0	0	0	0	0	0	0	0	0	0	1.30576e+06	0	0	0	0	0	0	0	0	0	0	0	0	0	0	0	0	783776	0	23800000	0	3.55822e+06	2.37322e+06	0	0	5.18678e+06	12700000	804298	1.77231e+06
584	998.982	42.097	64500000000	0	0	171685	0	0	0	0	0	10487.8	0	6714.62	0	0	0	0	8.57707e+06	69600000	55400000	39300000	84700000	86100000	117000000	202000000	204000000	81800000	118000000	183000000	184000000	14500000	567000000	69200000	218000000	24300000000	3350000000	7620000000	1770000000	4370000000	4250000000	2500000000	1150000000	1380000000	2510000000	1700000000	936000000	2690000000	2400000000
12666	1017	42.2846	404000000	0	0	0	0	0	0	0	0	0	0	0	0	0	0	0	0	1.53894e+06	544188	416248	1.80104e+06	1.17988e+06	2.06172e+06	2.3613e+06	5.11313e+06	4.93905e+06	3.69468e+06	4.89079e+06	5.13999e+06	3.94109e+06	1.40352e+06	16400000	6.43453e+06	94100000	13900000	45100000	8.62075e+06	20200000	24100000	11800000	24200000	12500000	11900000	10900000	19700000	53700000	36200000
6665	968.938	35.2152	1920000000	0	0	0	0	0	0	0	0	0	0	0	0	0	0	0	0	0	1.37699e+06	0	1.51006e+06	1.32943e+06	2.06764e+06	0	1.82834e+06	993450	6.14387e+06	2.78946e+06	919877	0	17400000	861294	2.41403e+06	719000000	64700000	275000000	107000000	251000000	335000000	134000000	78500000	149000000	256000000	51100000	19300000	237000000	108000000
13523	916.907	40.4792	892000000	0	0	0	0	0	0	0	0	0	0	0	0	0	0	0	4262.23	1.97258e+06	0	263160	2.47606e+06	1.32932e+06	1.34716e+06	0	4.01893e+06	1.22946e+06	2.5701e+06	12900000	1.45414e+06	17900000	163000000	59800000	176000000	234000000	37100000	59800000	284000000	776000000	72200000	334000000	43100000	7.20677e+06	10800000	6.11783e+06	1.21816e+06	10900000	11400000
7943	986.947	34.5228	2150000000	0	0	0	0	0	0	0	0	0	0	0	0	0	5077.3	0	72784.3	5.63689e+06	6.04175e+06	1.97134e+06	7.92989e+06	8.84842e+06	9.8824e+06	32100000	25100000	22700000	66400000	26000000	41100000	48600000	29900000	37000000	18500000	121000000	33100000	83900000	39600000	43700000	110000000	48600000	43700000	59900000	190000000	67700000	8.87958e+06	161000000	63500000
5634	1001	42.6687	5270000000	0	0	0	0	0	0	0	0	0	0	0	0	0	0	0	103732	11200000	11400000	1.5777e+06	16800000	44900000	7.94046e+06	106000000	79800000	20200000	28700000	62700000	38800000	5.32244e+06	49100000	7.66583e+06	70000000	2280000000	238000000	30500000	100000000	158000000	183000000	58800000	99900000	81300000	211000000	144000000	58800000	315000000	260000000
2203	916.907	38.0379	9430000000	0	0	0	0	0	0	0	0	0	0	0	0	0	0	0	7826.4	3.00836e+06	2.53865e+06	997762	4.92974e+06	4.9784e+06	17900000	10200000	13300000	5.82415e+06	24700000	10600000	1.26748e+06	2.28245e+06	9.91287e+06	5.86873e+06	49400000	1140000000	178000000	482000000	156000000	747000000	840000000	589000000	313000000	786000000	1240000000	786000000	264000000	1150000000	472000000
1701	940.942	41.5441	7630000000	0	0	0	0	0	0	0	0	0	0	0	0	0	0	4383.42	0	0	0	0	406421	857540	0	0	0	285077	3.42925e+06	0	0	0	91600000	0	9.44846e+06	2620000000	226000000	840000000	278000000	544000000	711000000	434000000	251000000	358000000	1030000000	541000000	202000000	1050000000	442000000
11609	986.947	40.4671	313000000	0	0	0	0	0	0	0	0	0	0	0	0	0	0	0	0	0	0	0	0	0	0	0	0	0	0	0	0	0	0	0	0	14200000	0	7.68686e+06	2.28727e+06	24900000	6.87567e+06	4.3285e+06	3.83e+06	17100000	42000000	22300000	10800000	33800000	7.64284e+06
5066	988.965	38.6249	4760000000	0	0	0	0	0	0	0	0	0	0	0	0	0	4235.04	0	17304.8	64200000	39900000	13800000	40200000	60000000	47000000	177000000	158000000	89500000	134000000	187000000	171000000	2.35475e+06	5.55421e+06	15000000	120000000	1290000000	121000000	89800000	64400000	364000000	514000000	171000000	107000000	373000000	597000000	751000000	94700000	529000000	187000000
15483	930.882	37.89	378000000	0	0	0	0	0	0	0	0	0	0	0	0	0	0	5537.53	4905.31	0	1.03057e+06	916487	1.44663e+06	1.41567e+06	2.9217e+06	5.84327e+06	41100000	6.09246e+06	7.14586e+06	3.75797e+06	747414	715183	1.00482e+06	822582	1.16836e+06	9.69535e+06	2.21082e+06	5755737	4.2064e+06	12700000	4.53684e+06	4.02669e+06	9.80733e+06	15100000	3.14494e+06	12100000	2.94386e+06	38300000	5.59043e+06
8527	986.983	46.3547	3420000000	0	0	0	0	0	0	0	0	0	0	0	3305.82	0	0	0	0	0	0	0	0	0	0	0	0	0	6.97048e+06	37300000	0	0	0	0	0	1.18491e+06	0	1.64549e+06	362963	8.99952e+06	8.53706e+06	13500000	49000000	5.98134e+06	6.43806e+06	30700000	42800000	12000000	23100000
646	986.986	43.2842	38100000000	0	0	0	0	0	0	0	0	0	0	0	0	0	0	0	19191.8	9.36584e+06	2.76258e+06	1.5928e+06	5.93302e+06	13200000	7.79565e+06	31100000	60900000	31000000	124000000	41200000	20700000	7.76548e+06	736000000	3.95011e+06	51200000	10800000000	1010000000	369000000	969000000	2950000000	2790000000	1830000000	1150000000	1020000000	2580000000	1600000000	767000000	2910000000	2200000000
3266	980.971	42.0071	4450000000	0	0	0	0	0	13078	0	0	0	0	0	0	0	0	0	0	0	0	0	626391	0	0	0	2.09403e+06	0	0	1.07337e+06	0	0	16300000	0	1.67888e+06	1620000000	135000000	349000000	131000000	266000000	261000000	146000000	68900000	47300000	187000000	108000000	40600000	179000000	113000000
18480	986.985	50.7819	263000000	0	6116.25	21088.9	0	0	0	0	0	0	0	0	0	0	1168.27	0	0	167174	260380	0	0	302698	171704	0	0	129898	0	1.17819e+06	0	0	0	0	0	0	78994.3	433852	0	5.11894e+06	687596	1.39013e+06	644849	772965	610825	4.64173e+06	4.84306e+06	1.12107e+06	1.36105e+06
1148	1012.96	44.0764	8920000000	0	0	0	0	0	0	0	0	0	14303.6	0	0	0	0	0	0	0	0	0	0	0	0	0	0	0	0	0	0	0	0	545657	55200000	8320000000	699000000	1940000000	490000000	1380000000	1160000000	704000000	304000000	371000000	719000000	402000000	156000000	761000000	434000000
650	1014.98	46.6206	26000000000	0	0	0	0	0	0	0	0	0	0	0	3416.91	0	2544.57	0	11474	2.46551e+06	2.60588e+06	955644	1.29663e+06	1.69234e+06	1.02536e+06	0	3.27047e+06	1.91913e+06	13100000	2.98917e+06	0	0	0	0	147000000	15100000000	1750000000	5870000000	1390000000	3410000000	2770000000	2520000000	961000000	859000000	2010000000	1320000000	711000000	2680000000	1540000000
13115	998.984	40.4111	306000000	0	42733.3	228554	0	0	0	0	0	0	0	0	4656.64	0	0	0	140513	6.26645e+06	1.89269e+06	4.9405e+06	2.75589e+06	14400000	46800000	77900000	21100000	34100000	33000000	35600000	6.53858e+06	6.03367e+06	50700000	9.32719e+06	21500000	267000000	15800000	75700000	16400000	9.01077e+06	22000000	9.13011e+06	5.13635e+06	14000000	7.57242e+06	4.00413e+06	3.77002e+06	29900000	14300000
2995	1041	46.449	3410000000	0	0	0	0	0	0	0	0	0	0	0	0	0	0	4110.56	0	0	0	0	0	0	0	0	0	0	0	0	0	0	0	0	0	2080000000	181000000	587000000	172000000	347000000	304000000	205000000	69600000	65000000	92700000	110000000	56700000	166000000	122000000
8187	986.989	48.8974	9790000000	0	0	0	0	0	0	0	0	0	0	0	0	0	0	0	33834.2	25800000	687000000	150000000	24500000	5.63219e+06	143000000	754000000	1.99687e+06	233000000	6.46252e+06	6.19591e+06	3.56241e+06	0	542434	723468	45700000	86700000	633557	4.10805e+06	5.95318e+06	55000000	23300000	83900000	37800000	23900000	27700000	72100000	58400000	16000000	16200000
901	954.957	42.7486	18500000000	0	0	0	0	0	0	0	0	0	0	0	0	0	0	0	2525.75	1.75338e+06	3.03184e+06	0	1.29943e+06	978914	0	3.11082e+06	0	1.45214e+06	3.44267e+06	3.15697e+06	5.12183e+06	0	261000000	4.66842e+06	38900000	17100000000	986000000	2420000000	692000000	1440000000	1610000000	951000000	506000000	745000000	2000000000	997000000	443000000	2090000000	1030000000
1695	986.946	41.4232	9090000000	0	0	0	0	0	0	0	0	0	0	0	0	0	0	0	0	1.03156e+06	3.46466e+06	0	674901	3.30904e+06	882263	14100000	2.01886e+06	0	8.25689e+06	2.49381e+06	0	0	141000000	0	996794	144000000	23300000	315000000	85400000	378000000	355000000	367000000	361000000	364000000	860000000	497000000	276000000	749000000	319000000
189	958.953	40.7356	114000000000	0	0	0	0	0	0	0	0	0	0	0	0	0	0	0	41433.7	8.85395e+06	15700000	1.93225e+06	20500000	119000000	243000000	429000000	408000000	196000000	645000000	215000000	98200000	36800000	801000000	61000000	504000000	92300000	37300000	8300000000	228000000	6260000000	6210000000	10100000000	6250000000	7610000000	8980000000	10100000000	4850000000	8510000000	9720000000
1967	1057.06	48.0501	8290000000	0	0	0	0	0	0	0	0	0	0	0	0	0	0	0	27531.6	17300000	15000000	6.39772e+06	12400000	234000000	397000000	698000000	884000000	306000000	652000000	594000000	229000000	61300000	67500000	78800000	575000000	2310000000	390000000	1000000000	393000000	838000000	191000000	1290000000	684000000	213000000	692000000	180000000	232000000	342000000	396000000
710	1029.03	45.9809	18800000000	0	0	0	0	0	0	0	0	0	0	0	0	0	0	0	0	6.25124e+06	3.30833e+06	0	15200000	18900000	9.94175e+06	34600000	118000000	10200000	32400000	14000000	4.35069e+06	567302	86800000	2.56806e+06	43900000	3570000000	647000000	2250000000	575000000	1260000000	960000000	1530000000	902000000	776000000	1390000000	774000000	728000000	1530000000	1300000000
6386	944.9	38.3071	2460000000	0	0	0	0	0	0	0	0	0	0	0	0	0	0	0	8827.17	0	0	0	0	0	0	0	0	0	0	0	0	0	0	0	0	0	0	9.62333e+06	0	0	59700000	6.0134e+06	45600000	102000000	209000000	28300000	20400000	61100000	0
203	926.926	40.2306	72700000000	0	0	0	0	0	0	0	0	0	0	0	28174.4	2685.85	0	43238	0	0	0	507401	563221	3.10479e+06	364742	4.74345e+06	0	4.30154e+06	389000000	0	3.72775e+06	1.60483e+06	260000000	7.86548e+06	291000000	12700000000	2010000000	6880000000	2250000000	4450000000	6420000000	4230000000	2740000000	4330000000	9850000000	4800000000	2280000000	8700000000	4640000000
12256	942.921	39.1436	998000000	0	0	0	0	0	0	0	0	0	0	0	0	0	0	0	30012.1	5.1266e+06	6.64474e+06	1.74211e+06	5.28737e+06	10100000	6.88706e+06	19000000	8.71687e+06	4.75238e+06	11800000	8.43274e+06	8.3067e+06	2.0574e+06	2.2668e+06	2.64463e+06	11000000	117000000	4.62674e+06	51600000	13300000	49300000	83100000	58900000	51400000	31400000	110000000	113000000	49200000	120000000	72000000
7357	958.911	38.7945	3350000000	0	0	0	0	0	0	0	0	0	0	0	0	0	0	0	0	0	1.21548e+06	579039	0	1.92525e+06	0	5.64862e+06	2.69574e+06	2.36902e+06	10600000	4.98314e+06	2.75616e+06	696767	15000000	2.24805e+06	5.82687e+06	63100000	14600000	349000000	12500000	47400000	67700000	40600000	36200000	150000000	71900000	220000000	47100000	408000000	201000000
5642	968.937	26.8552	3760000000	0	0	0	0	0	0	0	0	0	0	0	0	0	0	0	10295.7	6.92454e+06	6.49423e+06	2.14968e+06	35200000	11800000	5.75307e+06	55300000	40300000	12000000	57600000	19100000	12900000	1.8064e+06	19300000	10100000	18400000	1310000000	76900000	419000000	98900000	206000000	406000000	111000000	57600000	247000000	544000000	208000000	55000000	513000000	160000000
16814	1029.03	44.4785	332000000	0	0	0	0	0	0	0	0	0	0	0	0	0	0	0	3782.17	2.16977e+06	0	351778	8.33358e+06	30800000	1.79111e+06	9.67179e+06	4.85726e+06	1.56517e+06	4.67071e+06	2.61454e+06	1.69767e+06	0	2.0444e+06	0	0	47200000	8.93094e+06	28200000	1.97329e+06	13400000	2.8575e+06	2.78343e+06	2.20677e+06	1.56854e+06	2.4568e+06	1.85536e+06	2.60484e+06	3.70489e+06	8.32825e+06
14310	1013	48.6913	3740000000	0	0	0	0	0	0	0	6465.43	0	0	0	0	0	0	0	0	0	3.53974e+06	736893	0	0	0	0	0	0	5.44685e+06	74500000	0	689828	5.59023e+06	13900000	0	0	0	2.87978e+06	526009	6.87095e+06	9.05674e+06	66100000	43800000	4.96406e+06	12900000	50500000	50900000	5.90873e+06	1.21161e+06
13109	940.944	39.6785	274000000	0	0	0	0	0	0	0	0	0	0	0	0	0	0	0	0	2.35761e+06	1.55315e+06	386810	2.04558e+06	14000000	35000000	173000000	124000000	21700000	142000000	66000000	25800000	2.58317e+06	6.51805e+06	8.62254e+06	17700000	44500000	1.378e+06	2.0857e+06	1.50727e+06	5.64858e+06	2.11374e+06	1.77646e+06	6.90314e+06	1.90421e+06	7.94809e+06	34100000	17600000	21300000	11700000
2630	926.927	38.2961	8610000000	0	0	0	0	0	0	0	0	0	0	0	0	0	0	0	144558	16200000	42800000	14400000	24500000	334000000	565000000	1190000000	1170000000	519000000	961000000	545000000	309000000	69700000	78300000	61900000	522000000	725000000	34700000	110000000	57400000	213000000	128000000	271000000	211000000	145000000	416000000	1120000000	593000000	1190000000	855000000
8776	952.939	40.2874	1520000000	0	0	0	0	0	0	0	0	0	11922.4	0	0	0	0	0	0	0	0	497104	0	0	7.78475e+06	59100000	0	12700000	0	2.49231e+06	2.85564e+06	2.77569e+06	1.38912e+06	0	49900000	678000000	42200000	135000000	68000000	95200000	145000000	51000000	4.51725e+06	20700000	53900000	34800000	9.36294e+06	51100000	14800000
8313	974.949	37.2869	1080000000	0	0	0	0	0	0	0	0	0	0	0	0	0	0	0	89408.7	181000000	183000000	18000000	272000000	394000000	192000000	742000000	744000000	222000000	394000000	578000000	504000000	2.10922e+06	2.2139e+06	942380	12500000	12700000	1.38464e+06	48700000	2.9783e+06	5.35854e+06	30800000	9.04952e+06	29200000	11600000	144000000	27500000	8.67091e+06	170000000	17900000
16073	974.909	36.2952	366000000	0	0	0	0	0	0	0	0	0	0	0	0	0	0	0	8056.37	1.52944e+06	0	489337	3.16142e+06	0	0	0	0	959877	0	0	1.24833e+06	0	1.49347e+06	0	0	75300000	1.0199e+06	2.12272e+06	755500	6.32822e+06	9.42651e+06	3.24996e+06	2.06075e+06	2.61926e+06	3.42802e+06	10500000	836156	8.59116e+06	1970176
5631	1014.98	37.8927	3250000000	0	0	0	0	0	0	0	0	0	0	0	0	0	0	0	19951.5	1.63443e+06	5.58643e+06	3.59142e+06	5.72456e+06	6.19615e+06	29200000	32000000	7.36419e+06	6.34118e+06	23100000	9.37368e+06	32900000	133000000	218000000	2.65456e+06	325000000	1400000000	170000000	561000000	144000000	300000000	440000000	84400000	57200000	90300000	179000000	124000000	70000000	237000000	121000000
11780	970.953	42.6992	666000000	0	0	0	0	0	0	0	0	0	0	0	0	0	0	0	84924.8	572308	508344	1.54972e+06	716477	15000000	10700000	0	0	5.69197e+06	2.14339e+06	1.67206e+06	0	1.83532e+06	1.37342e+06	742358	2.80158e+06	145000000	11700000	28400000	2.01048e+06	323000000	23100000	22900000	6.53555e+06	15600000	44000000	54300000	10200000	92200000	9.38317e+06
15350	924.911	35.6538	568000000	0	0	0	0	0	0	0	0	0	0	0	0	0	0	0	0	2.25107e+06	0	0	1.34568e+06	6.11344e+06	4.16255e+06	16000000	2.6563e+06	1.37939e+06	4.54461e+06	1.88806e+06	2.23698e+06	812307	0	0	11500000	21300000	582880	1.78161e+06	2.58581e+06	0	4.63036e+06	4.10197e+06	3.6018e+06	3.74907e+06	33800000	88700000	33500000	85300000	61800000
837	986.944	35.204	27100000000	0	0	0	0	0	0	0	0	0	0	0	0	0	0	0	1.72638e+06	129000000	98400000	59900000	128000000	122000000	228000000	143000000	363000000	162000000	232000000	325000000	282000000	79900000	473000000	195000000	661000000	14800000000	1240000000	5310000000	1360000000	2790000000	4220000000	1940000000	1090000000	1800000000	2850000000	1590000000	569000000	2740000000	1470000000
17518	1001	45.9865	304000000	0	0	0	0	0	0	0	0	0	0	0	0	0	0	0	0	1.80695e+06	0	1.08503e+06	0	0	0	0	0	0	6.08225e+06	37700000	0	0	320515	0	0	0	0	2.7753e+06	0	519000000	0	0	1.77463e+06	0	3.13832e+06	613147	951906	4.03446e+06	1.72653e+06
13703	984.969	45.0917	361000000	0	0	0	0	0	0	0	0	0	0	0	0	1695.84	0	0	29809.4	7.0266e+06	20300000	17300000	3.35506e+06	11200000	19600000	0	1.87464e+06	2.13738e+06	191000000	182000000	179000000	132000000	83300000	56200000	8.37255e+06	15800000	542085	1.74345e+06	557406	0	2.96606e+06	1.86561e+06	1.50525e+06	941928	5.25693e+06	37400000	20300000	21100000	18600000
4411	998.982	42.674	3320000000	57348.6	51140.1	0	0	0	24179.9	33915.3	70461.2	21841	18399	12284.5	25106.5	4888.73	5416.67	20814.7	7.38576e+06	646000000	545000000	352000000	315000000	383000000	1080000000	709000000	1490000000	1280000000	1820000000	1740000000	1030000000	1140000000	751000000	551000000	812000000	1080000000	858000000	663000000	470000000	220000000	82300000	161000000	80400000	32300000	79600000	27300000	77500000	65200000	44000000
1866	982.988	44.4591	10400000000	0	0	0	0	0	0	0	0	0	0	0	0	0	0	0	0	0	1.59112e+06	0	4.24164e+06	1.53249e+06	0	4.16048e+06	16100000	11100000	6.78721e+06	3.97437e+06	16200000	2.70732e+06	154000000	4.96422e+06	26000000	2790000000	315000000	1020000000	290000000	531000000	557000000	465000000	239000000	203000000	516000000	305000000	208000000	590000000	391000000
1657	1027.02	43.7565	11800000000	0	0	0	0	0	0	0	0	0	0	0	0	0	0	0	8651.8	1.06604e+06	1.59385e+06	615816	3.5491e+06	2.93049e+06	2.83563e+06	5.81742e+06	2.55588e+06	2.47324e+06	8.5682e+06	2.25386e+06	2.99576e+06	0	27200000	845118	28700000	3280000000	451000000	1550000000	359000000	812000000	811000000	512000000	337000000	388000000	788000000	337000000	172000000	637000000	663000000
8620	916.908	36.8654	1280000000	0	0	0	0	0	0	0	0	0	0	0	0	0	0	0	15277.6	1.8154e+06	2.714e+06	2.3886e+06	2.16553e+06	5.92481e+06	43800000	85800000	58100000	30700000	40500000	34000000	14100000	2.67377e+06	9.86355e+06	17200000	120000000	461000000	35100000	223000000	37300000	226000000	234000000	54200000	281000000	52300000	92400000	54700000	7.45157e+06	82600000	23800000
1805	974.949	36.3934	9880000000	0	0	0	0	0	0	0	0	0	0	0	0	0	0	6761.79	21238.4	3.45277e+06	2.75052e+06	1.03923e+06	11600000	39800000	15800000	34200000	164000000	18800000	341000000	11500000	20600000	5.58338e+06	217000000	17200000	167000000	2140000000	278000000	1240000000	242000000	578000000	981000000	631000000	471000000	735000000	1620000000	681000000	291000000	1290000000	826000000
12787	1027.02	44.5989	466000000	0	0	0	0	0	0	0	0	0	0	0	0	0	0	0	14385.4	0	1.13568e+06	2.0965e+06	1.30307e+06	1.40425e+06	5.59412e+06	3.95498e+06	3.75807e+06	9.17913e+06	2.50362e+06	2.28482e+06	0	19200000	5.36239e+06	3.47876e+06	20400000	140000000	21100000	165000000	23100000	27600000	22000000	8.4426e+06	23300000	8.49799e+06	23000000	11900000	9.19858e+06	25400000	12900000
11165	1027.02	45.0597	850000000	0	0	0	0	0	0	0	0	0	9823.12	0	2861.06	0	0	0	133689	9.27608e+06	5.93094e+06	6.79195e+06	1.30017e+06	2.14938e+06	20900000	9.8565e+06	3.75807e+06	24200000	39500000	21400000	3.39162e+06	19200000	27600000	3.69602e+06	16000000	196000000	101000000	107000000	92000000	7.89313e+06	12500000	99600000	21000000	15600000	28800000	41400000	90000000	39100000	35700000
2587	986.946	37.2019	8050000000	0	55221.9	0	0	0	0	0	55732	34290	179144	28203.8	45083.3	40803.9	112260	1.5204e+06	52600000	3230000000	2330000000	1950000000	1940000000	2640000000	5410000000	3630000000	5120000000	3230000000	6320000000	5490000000	3320000000	6000000000	4160000000	2470000000	2490000000	3850000000	1310000000	1530000000	604000000	301000000	189000000	325000000	154000000	57400000	177000000	8.62386e+06	6.87606e+06	105000000	29900000
66	972.97	42.7215	186000000000	0	0	0	0	0	0	0	0	0	0	0	0	0	0	0	300496	63900000	28500000	1.18732e+06	54900000	38100000	6.81262e+06	69700000	115000000	15600000	150000000	119000000	52000000	30000000	2640000000	82400000	813000000	149000000000	11500000000	26400000000	6510000000	18300000000	16900000000	11200000000	5900000000	7780000000	17400000000	10200000000	5290000000	17800000000	11300000000
7020	954.959	40.9235	2440000000	0	0	0	0	0	0	0	0	0	0	0	0	0	0	0	33972.8	19900000	9.77169e+06	6.18088e+06	74200000	69700000	139000000	396000000	535000000	252000000	618000000	456000000	239000000	38900000	47400000	68800000	170000000	378000000	39300000	53200000	14400000	54300000	22300000	28800000	43800000	6.69533e+06	13600000	135000000	15500000	108000000	160000000
7838	958.956	41.9316	2750000000	0	0	0	0	0	0	0	0	0	0	0	0	0	0	0	4741.5	1.35725e+06	1.40873e+06	301869	1.9242e+06	8.26748e+06	1.66259e+06	7.05831e+06	2.22311e+06	2.2802e+06	11700000	8.20163e+06	1.88521e+06	3.81107e+06	43400000	9.92028e+06	2.32286e+06	1100000000	75500000	215000000	44400000	484000000	150000000	89800000	33900000	57400000	163000000	67100000	50300000	133000000	65700000
14458	966.952	40.8342	373000000	0	0	0	0	0	0	0	0	0	0	0	0	0	0	0	0	724720	0	0	588794	0	0	0	0	0	0	0	1.11564e+06	0	855017	658704	2.80008e+06	110000000	5.46339e+06	26300000	7.70821e+06	7.55389e+06	25000000	5.14672e+06	3.49464e+06	1.17285e+06	3.94177e+06	5.32107e+06	2.71416e+06	19300000	9.88954e+06
1643	958.914	39.5455	11800000000	0	0	0	0	0	0	0	0	0	0	0	0	0	0	0	0	844510	1.65979e+06	341798	1.55264e+06	1.09208e+06	0	5.64862e+06	0	0	3.08512e+06	1.95326e+06	692038	0	504000000	2463501	3.35545e+06	188000000	63900000	330000000	94200000	365000000	459000000	382000000	376000000	547000000	1100000000	632000000	332000000	1010000000	360000000
6982	930.919	36.1883	1410000000	0	0	0	0	0	0	0	0	0	0	0	0	0	0	0	2.38867e+06	894000000	164000000	29800000	1330000000	1270000000	181000000	530000000	748000000	131000000	1250000000	281000000	234000000	43300000	93200000	165000000	223000000	676000000	14000000	81700000	7.07081e+06	20300000	17900000	16300000	9.15572e+06	17800000	14500000	25500000	7.39747e+06	22500000	3.94816e+06
12656	904.833	21.2082	429000000	875455	435512	670300	603590	1.21905e+06	1.75826e+06	1.96431e+06	255199	296209	86767.2	71354.6	106498	83113.2	0	136689	0	0	0	0	0	0	0	0	0	0	0	0	0	0	2.58494e+06	0	0	8.6415e+06	1.2965e+06	13600000	7.16135e+06	10700000	10100000	789504	5.1911e+06	8.93713e+06	18600000	6.5205e+06	11200000	31500000	5.33359e+06
8759	916.907	39.7661	1450000000	0	0	0	0	0	0	0	0	0	0	0	0	0	0	0	0	2.0201e+06	1.3535e+06	453282	2.00823e+06	4.91745e+06	1.34716e+06	4.43487e+06	1.99738e+06	859445	4.01868e+06	3.13244e+06	1.95405e+06	6.37664e+06	9.99787e+06	1.46476e+06	178000000	10900000	2.53938e+06	49400000	26800000	212000000	46200000	367000000	7.33184e+06	24600000	32200000	47200000	72700000	34300000	75400000
5806	1029.03	46.4097	3150000000	0	0	0	0	0	0	0	0	0	0	0	0	0	0	0	0	1.34975e+06	0	0	0	4.95479e+06	0	11200000	32700000	5.02699e+06	15200000	5.86418e+06	2.01156e+06	0	19100000	1.7041e+06	6.62414e+06	95400000	266000000	56100000	158000000	451000000	197000000	21500000	149000000	75500000	194000000	59000000	7.29719e+06	352000000	379000000
2480	958.954	39.5981	5340000000	70278.3	0	0	0	0	0	0	0	0	0	6050.95	0	0	0	0	3.48527e+06	1110000000	951000000	373000000	1560000000	1800000000	1550000000	3660000000	3330000000	1510000000	3270000000	2160000000	864000000	209000000	235000000	422000000	1050000000	1070000000	138000000	229000000	36900000	194000000	123000000	194000000	133000000	75600000	150000000	53700000	248000000	252000000	63700000
7481	986.986	41.6459	790000000	0	0	0	0	0	0	0	0	0	0	0	0	0	0	0	77463.6	33200000	53300000	40600000	209000000	259000000	125000000	566000000	464000000	356000000	258000000	298000000	147000000	44100000	50800000	124000000	248000000	477000000	36700000	78100000	19400000	30500000	4.90566e+06	15600000	6360145	6.62832e+06	11700000	23900000	30700000	30400000	45300000
5509	958.952	38.312	1890000000	0	0	0	0	0	0	0	0	0	0	0	0	0	0	0	4.05053e+06	174000000	171000000	148000000	1270000000	1750000000	740000000	550000000	316000000	424000000	340000000	333000000	70200000	108000000	38500000	65800000	504000000	334000000	11100000	80600000	16300000	31600000	27100000	5.01802e+06	28000000	13400000	58000000	59800000	20800000	58900000	47100000
10185	1014.98	38.7825	1450000000	0	0	0	0	0	0	0	0	0	0	0	0	0	0	0	13093.3	10200000	21200000	1.23447e+06	7.29223e+06	23000000	186000000	36400000	129000000	6.22518e+06	220000000	259000000	57400000	8.14339e+06	95500000	146000000	15300000	433000000	146000000	93000000	5.9269e+06	10800000	8.71479e+06	16100000	3.39683e+06	5.2796e+06	15300000	8.57121e+06	15900000	12600000	3.03143e+06
5435	998.984	43.1642	1950000000	0	0	0	0	0	0	0	0	31080.8	0	17139.1	0	0	0	20814.7	1.89768e+06	112000000	68900000	38600000	116000000	354000000	299000000	562000000	130000000	114000000	176000000	122000000	47700000	119000000	247000000	10600000	35800000	659000000	128000000	195000000	45300000	113000000	42200000	56200000	36500000	39600000	127000000	96900000	84200000	126000000	70100000
12157	1057.07	46.6746	534000000	0	0	0	0	0	0	0	9068.11	0	0	0	0	0	0	0	86880.6	29500000	21000000	4.10377e+06	91700000	75000000	41200000	134000000	76300000	53000000	90300000	86700000	44900000	12700000	8.4379e+06	22100000	4.72617e+06	17200000	4.14274e+06	10100000	828589	2.62911e+06	5.3569e+06	3.32718e+06	4.60037e+06	1.59026e+06	3.04191e+06	37200000	7.67337e+06	27500000	19700000
7709	986.948	37.8641	984000000	0	0	0	0	0	0	0	0	0	0	0	0	0	0	0	161891	17800000	10100000	22500000	21400000	165000000	47400000	77500000	94800000	47400000	45200000	44400000	50900000	98900000	16000000	48100000	92900000	126000000	25300000	50200000	40700000	54900000	49400000	17300000	13900000	38100000	151000000	29900000	7.78436e+06	260000000	26600000
10451	924.911	37.0813	3130000000	0	0	0	0	0	0	0	0	0	0	0	0	0	0	0	0	0	2.48706e+06	1.19159e+06	3.34306e+06	5.78642e+06	9.22095e+06	11700000	8.83147e+06	0	8.92233e+06	3.66256e+06	1.51557e+06	0	0	1.78953e+06	84800000	102000000	1.72315e+06	822000000	8.76504e+06	28200000	40900000	360000000	36800000	65000000	130000000	388000000	180000000	312000000	225000000
16387	998.987	47.4747	646000000	0	0	63161.1	42681.6	0	0	0	0	0	0	0	0	0	1610	0	0	4.5998e+06	7.26037e+06	0	3.70582e+06	3.40596e+06	0	0	2.72071e+06	777717	20300000	49700000	21900000	0	13700000	2.64698e+06	0	4.36678e+06	0	0	742247	4.15136e+06	1.0639e+06	1.44933e+06	2.79802e+06	0	1.40487e+06	2.08564e+06	1.08506e+06	831804	1.33771e+06
5587	1014.98	39.4483	913000000	0	0	0	0	0	0	0	0	0	0	0	0	0	0	0	970202	188000000	150000000	95300000	181000000	175000000	285000000	277000000	333000000	160000000	416000000	376000000	190000000	151000000	121000000	124000000	161000000	189000000	59400000	38900000	9.18741e+06	18000000	11400000	54400000	20500000	56700000	29000000	12400000	10400000	10700000	18100000
6155	928.907	36.3523	3630000000	0	0	0	0	0	0	0	0	0	0	0	0	0	0	0	146066	9.84855e+06	3.50308e+06	1.54562e+06	3.0494e+06	10300000	109000000	54800000	6.70987e+06	79900000	14100000	18100000	21200000	20600000	3.58085e+06	2.70353e+06	140000000	462000000	35700000	505000000	179000000	27900000	83700000	347000000	223000000	68400000	269000000	105000000	41700000	246000000	199000000
7609	956.899	36.9987	1650000000	0	0	0	0	0	0	0	0	0	0	16606.6	0	15061.1	0	0	0	0	0	0	0	0	0	2.52373e+06	1.7573e+06	0	0	0	975584	0	10400000	0	6.2993e+06	24800000	11900000	109000000	91200000	97700000	156000000	276000000	244000000	163000000	138000000	27800000	17800000	46800000	14500000
2252	988.963	36.5382	7440000000	0	0	0	0	0	0	0	0	0	0	0	0	0	0	0	55116.1	16600000	25200000	19000000	56000000	49100000	132000000	420000000	370000000	196000000	169000000	460000000	326000000	116000000	86600000	169000000	719000000	1920000000	274000000	1390000000	158000000	263000000	786000000	352000000	296000000	512000000	926000000	418000000	156000000	864000000	257000000
294	942.921	37.6157	90000000000	0	0	0	0	0	0	0	0	0	0	0	0	0	0	14982.3	7.52913e+06	379000000	39900000	219000000	62400000	72300000	149000000	165000000	290000000	111000000	449000000	212000000	165000000	682000000	302000000	84800000	1950000000	25100000000	3950000000	10800000000	4410000000	8660000000	9500000000	6490000000	3430000000	4980000000	9260000000	3570000000	1490000000	8930000000	5980000000
9166	958.915	37.6	996000000	0	0	0	0	0	0	0	0	0	0	0	0	0	0	0	66039.4	58600000	29400000	17800000	30900000	51500000	29000000	118000000	130000000	51400000	28900000	13800000	12500000	2.76346e+06	1.70383e+06	2.83864e+06	22400000	53100000	9.76665e+06	24000000	14500000	43900000	15200000	35900000	42200000	53200000	26100000	120000000	52700000	222000000	109000000
9508	974.949	35.183	819000000	0	0	0	0	0	0	0	0	0	0	0	0	0	0	0	18067	15800000	16800000	2.22784e+06	23600000	28800000	13100000	36700000	24800000	19700000	74700000	46200000	32500000	9.79583e+06	2.92199e+06	14000000	36800000	92500000	17500000	73300000	14900000	37300000	43600000	16600000	23600000	50200000	129000000	48800000	45300000	114000000	18600000
136	1001	44.4445	138000000000	0	0	0	0	0	0	0	0	0	0	0	0	0	0	0	350972	47300000	48400000	9.46241e+06	31000000	26400000	12900000	63600000	96800000	23500000	46700000	86100000	83800000	29000000	1870000000	74600000	349000000	32000000000	5330000000	16300000000	3720000000	9360000000	8300000000	7340000000	3800000000	3240000000	6800000000	4620000000	3650000000	8160000000	6820000000
10239	974.912	26.2215	2690000000	0	0	0	0	0	0	0	0	0	0	0	0	0	0	0	51246.3	5.16154e+06	2.54396e+06	1.13941e+06	14900000	9.24036e+06	7.36899e+06	23300000	19500000	25100000	18100000	6.14381e+06	3.41812e+06	1.63384e+06	1.73096e+06	1.87714e+06	4.38085e+06	29600000	11100000	115000000	24800000	29100000	111000000	54600000	98500000	154000000	627000000	196000000	76100000	468000000	72000000
6633	1017	41.5169	5320000000	0	0	0	0	0	0	0	0	0	0	0	0	3740.64	0	0	20203	22000000	8.10254e+06	629171	2.54286e+06	10300000	5.26572e+06	3.35903e+06	16800000	1.53695e+06	13600000	23100000	11900000	22300000	14900000	35100000	82100000	93400000	9.16735e+06	27400000	53800000	59200000	66700000	199000000	191000000	222000000	276000000	249000000	262000000	199000000	237000000
1725	940.942	40.7562	8050000000	0	0	0	0	0	0	0	0	0	0	0	0	3340.39	0	0	0	0	464799	0	0	2.56856e+06	6.35196e+06	49500000	24100000	8.15949e+06	57600000	53400000	5.92868e+06	478536	81500000	12000000	11600000	1400000000	140000000	713000000	234000000	502000000	586000000	473000000	319000000	370000000	1100000000	451000000	222000000	1010000000	470000000
1751	1043.01	48.7721	7870000000	0	0	0	0	0	5713.46	0	0	13831.6	16451.1	0	8150.74	2175.61	4103.32	4329.35	0	0	0	0	0	0	0	0	0	0	0	0	0	0	0	0	0	2840000000	380000000	1390000000	324000000	715000000	542000000	533000000	134000000	102000000	193000000	230000000	168000000	360000000	296000000
13201	984.93	39.417	321000000	0	0	0	0	0	0	0	0	0	0	0	0	0	0	0	652381	29800000	19300000	3.66343e+06	15200000	3.94146e+06	14100000	5.88921e+06	30200000	13500000	11800000	13600000	12100000	22300000	3.35256e+06	2.2074e+06	6.08325e+06	12000000	6.35136e+06	82800000	3.74939e+06	7.38983e+06	15000000	35100000	3.43498e+06	10100000	25200000	1.92033e+06	937961	10500000	3.74617e+06
6627	988.964	39.857	1760000000	0	0	0	0	0	0	0	0	0	9873.26	0	0	0	0	0	0	3.91354e+06	2.80926e+06	0	1.80568e+06	2.68491e+06	8.87716e+06	6.04385e+06	11900000	3.78994e+06	11500000	24900000	3.44556e+06	2.87928e+06	26200000	35600000	19700000	220000000	62800000	126000000	42900000	130000000	140000000	117000000	72300000	97600000	131000000	58300000	29200000	193000000	258000000
2871	986.947	35.95	2420000000	0	0	0	0	0	0	0	0	0	0	0	0	0	0	0	2.05032e+06	225000000	172000000	163000000	165000000	210000000	702000000	513000000	798000000	530000000	783000000	582000000	684000000	302000000	309000000	301000000	1330000000	1390000000	346000000	436000000	78200000	244000000	70600000	154000000	122000000	64900000	318000000	77200000	21500000	141000000	18500000
12843	1000.97	36.561	700000000	0	0	0	0	0	0	0	0	0	0	0	0	0	0	0	10734.4	4.46295e+06	10100000	5.26101e+06	11100000	7.34284e+06	8.624e+06	4.87159e+06	24100000	3.09429e+06	24700000	16800000	7.63103e+06	3.47862e+06	94600000	4.79413e+06	8.10808e+06	239000000	38800000	107000000	34100000	40400000	106000000	15600000	7.60475e+06	24800000	30400000	37800000	3.83817e+06	50600000	30800000
8007	984.972	46.2858	8950000000	0	0	0	0	0	0	0	0	0	0	0	0	0	0	0	0	4.04802e+06	19700000	906294	0	9.33722e+06	0	7.55527e+06	15800000	0	276000000	570000000	0	0	2.40356e+06	1.60724e+06	0	0	0	7.38657e+06	1.26651e+06	31400000	64500000	173000000	141000000	20400000	29000000	98200000	79300000	1.3427e+06	10400000
1829	956.937	39.0313	6190000000	0	0	0	0	0	0	0	0	0	0	0	0	0	0	39447.4	9.3285e+06	395000000	287000000	237000000	187000000	393000000	637000000	228000000	530000000	287000000	988000000	857000000	580000000	670000000	466000000	55200000	81300000	3610000000	302000000	481000000	316000000	401000000	561000000	438000000	228000000	178000000	292000000	213000000	81700000	111000000	97700000
8442	986.988	49.4751	1040000000	0	0	0	0	0	0	0	0	0	0	0	0	0	0	0	4860.94	127000000	574000000	63900000	16700000	157000000	30200000	574000000	428000000	103000000	3160000000	3230000000	1.56798e+06	0	0	0	0	0	0	0	0	3.96304e+06	0	2.04359e+06	1.62306e+06	1.7963e+06	0	38200000	9.32406e+06	18100000	13800000
7494	1331.3	51.2843	6480000000	0	0	0	0	0	0	0	0	0	0	0	0	0	0	0	12145.3	6.02045e+06	2.69079e+06	1.16976e+06	11100000	42500000	14100000	77300000	73500000	22100000	17100000	25300000	17700000	1.98741e+06	859338	9.9224e+06	21800000	135000000	27100000	265000000	137000000	1390000000	607000000	100000000	1040000000	577000000	179000000	262000000	177000000	506000000	746000000
3443	1333.33	53.2679	15200000000	44046.8	14761.2	0	0	0	98002.3	78196.3	228388	72483.5	103817	31989.1	15239	0	1823.71	0	52026.3	117000000	47700000	20100000	40200000	157000000	131000000	203000000	410000000	194000000	307000000	205000000	48900000	17200000	16800000	33900000	324000000	462000000	77600000	1010000000	342000000	1710000000	1760000000	1480000000	1010000000	773000000	648000000	475000000	988000000	407000000	620000000
5221	1347.3	47.497	5410000000	0	0	0	0	0	0	0	0	0	0	0	0	0	4620.79	0	166609	24400000	12000000	5.01115e+06	7.99976e+06	6.54568e+06	24700000	79000000	46600000	21800000	41800000	9.94788e+06	12100000	11500000	5.26795e+06	3.76728e+06	17100000	104000000	13100000	321000000	123000000	469000000	494000000	642000000	1190000000	137000000	162000000	150000000	80300000	136000000	487000000
5494	1357.25	47.0398	3940000000	0	0	0	0	0	0	0	0	0	0	0	0	0	0	0	0	0	0	0	0	0	1.39571e+06	0	8.04959e+06	1.87323e+06	2.11535e+06	0	0	0	0	0	4.1397e+06	3.29345e+06	0	4.00991e+06	4.72773e+06	93500000	51400000	13000000	25400000	55500000	63900000	101000000	55700000	72400000	125000000
11675	1349.32	42.864	1620000000	0	0	0	0	0	0	13749.6	0	0	0	0	0	0	0	0	11511	1.87208e+06	2.04134e+06	326499	2.64811e+06	26500000	11400000	10200000	28800000	4.93893e+06	21400000	8.20816e+06	2.67848e+06	1.00936e+06	609463	1.51274e+06	5.43252e+06	8.79652e+06	1.9683e+06	19800000	28000000	171000000	168000000	93100000	98900000	52800000	43700000	95700000	38300000	46600000	90100000
9874	1347.22	45.2973	877000000	0	0	0	0	0	0	0	0	0	0	0	0	0	0	0	39539.9	10100000	1.59027e+06	1.59256e+06	1.78419e+06	14800000	21400000	16400000	44200000	11000000	30600000	19600000	8.05976e+06	2.31773e+06	1.7377e+06	4.19576e+06	6.97603e+06	43500000	17900000	38000000	33700000	20900000	92800000	91600000	43600000	28100000	25300000	27300000	80900000	41400000	92000000
9527	1349.32	48.2328	3370000000	0	0	0	0	0	0	0	0	0	12415.7	0	0	0	0	0	15381.8	18400000	4.64873e+06	1.14821e+06	8.44353e+06	26800000	12200000	16800000	39700000	6.26531e+06	57100000	20500000	3.544e+06	827627	946226	7.7427e+06	17900000	94000000	24600000	88200000	20700000	352000000	535000000	482000000	804000000	133000000	77100000	145000000	7.34626e+06	11500000	129000000
5171	1325.24	46.5179	2980000000	0	0	0	0	0	0	0	0	0	0	0	0	0	0	0	6635.31	0	0	0	2.25781e+06	5.10592e+06	3.48042e+06	8.56933e+06	15200000	9.86544e+06	0	0	2.43617e+06	0	0	0	5.97394e+06	29200000	663293	32600000	34400000	278000000	183000000	166000000	202000000	163000000	119000000	341000000	59700000	136000000	232000000
5485	1352.34	43.6037	3940000000	0	0	0	0	0	0	0	0	0	0	0	0	0	0	0	36686.7	6.54645e+06	2.13192e+06	8.21439e+06	7.25095e+06	73500000	44100000	57900000	235000000	123000000	121000000	24200000	5.52931e+06	5.08356e+06	522699	1.69317e+06	59100000	104000000	36500000	266000000	18300000	469000000	170000000	249000000	232000000	222000000	109000000	315000000	115000000	120000000	244000000
3603	1335.32	51.5622	18900000000	39588.1	10665.3	19245.6	18208	15664.7	91933.4	76347.9	51942.5	35840.5	65505.4	29247.3	3756.28	0	2888.82	0	194323	68500000	73100000	40100000	121000000	159000000	153000000	532000000	345000000	170000000	426000000	212000000	109000000	26500000	25100000	31800000	162000000	372000000	55600000	558000000	430000000	944000000	1780000000	1680000000	806000000	1040000000	916000000	956000000	529000000	635000000	496000000
969	1334.31	44.0406	22600000000	0	0	0	0	0	0	0	25356.2	0	10152.9	0	0	0	0	0	67344.3	46400000	46400000	17400000	92500000	204000000	176000000	1730000000	902000000	260000000	807000000	364000000	39300000	6.04206e+06	10800000	48500000	253000000	1940000000	99000000	1840000000	210000000	6490000000	1990000000	5070000000	3310000000	903000000	1650000000	562000000	218000000	445000000	573000000
5822	1333.31	51.8267	8210000000	0	0	0	0	0	9710.44	16911.1	11582.3	8619.88	5572.6	0	0	0	0	0	0	1.00011e+06	1.84871e+06	299667	1.49427e+06	1.95949e+06	0	21000000	0	0	7.66277e+06	4.28585e+06	12300000	1.75963e+06	969023	2.59493e+06	8.86273e+06	27000000	0	163000000	168000000	0	613000000	557000000	72800000	553000000	529000000	547000000	374000000	436000000	45900000
5036	1335.34	56.8817	5120000000	0	0	0	0	0	0	0	0	0	0	0	0	0	0	0	0	65100000	34400000	5.18791e+06	40700000	164000000	24100000	354000000	344000000	24700000	254000000	190000000	28000000	879379	5.2175e+06	14800000	45600000	319000000	53700000	18700000	49300000	1210000000	507000000	328000000	648000000	226000000	281000000	250000000	30700000	139000000	401000000
10303	1342.27	47.4534	5970000000	0	0	0	0	0	0	0	0	0	99309.4	14039.6	3295.83	1836.56	0	0	14392.6	8.70495e+06	2.97753e+06	1.09803e+06	4.1972e+06	22300000	3.90731e+06	16500000	14100000	11800000	12700000	8.75725e+06	2.09765e+06	1.27957e+06	0	1.12086e+06	5.43184e+06	7.73852e+06	1.6114e+06	74700000	16800000	408000000	358000000	337000000	404000000	331000000	222000000	159000000	122000000	125000000	480000000
7845	1330.22	50.2517	1540000000	0	0	0	0	0	0	0	0	0	0	0	0	0	0	0	102432	15700000	4.76588e+06	5.42298e+06	7.20286e+06	29600000	21400000	59700000	194000000	23900000	35900000	18000000	5.8583e+06	2.86027e+06	4.71732e+06	5.67858e+06	24300000	77100000	16400000	198000000	57100000	119000000	88900000	66400000	34300000	57200000	38300000	44600000	81500000	54500000	41400000
7720	1330.29	47.2677	3640000000	0	0	0	0	0	0	0	0	0	0	0	4546.44	0	0	0	4105.79	1.90687e+06	479581	347070	2.83105e+06	2.59422e+06	7.01782e+06	19900000	17700000	10500000	25700000	4.27239e+06	1.1909e+06	856390	798729	1.0812e+06	8.59994e+06	52300000	2.41476e+06	57300000	61000000	135000000	318000000	349000000	263000000	154000000	214000000	154000000	68600000	142000000	230000000
1210	1342.27	53.1063	84100000000	67935.3	0	0	0	0	0	0	0	0	0	0	0	0	0	0	0	0	11550.2	0	794330	575000000	0	5.69976e+06	1640000000	1.8583e+06	1310000000	789000000	237000000	0	89700000	214000000	9.49346e+06	1310000000	326000000	7.59761e+06	1450000000	11500000000	5520000000	82300000	5450000000	5100000000	4060000000	3660000000	42400000	3260000000	5100000000
2434	1330.22	52.1613	25000000000	33822.4	0	0	0	0	27579.6	43752.2	33923.2	16906	19524.5	9297.98	2882.38	0	0	5870.75	498936	211000000	83600000	31600000	59000000	385000000	227000000	386000000	1280000000	135000000	405000000	540000000	91600000	39700000	31800000	101000000	217000000	345000000	128000000	478000000	408000000	1150000000	1440000000	1390000000	1650000000	1130000000	974000000	1060000000	587000000	825000000	1630000000
6322	1332.3	47.4885	7600000000	0	0	0	0	0	0	0	43311.9	6435.99	40916.2	0	8660.1	0	0	0	36245.4	6.85483e+06	15600000	733893	5.76408e+06	48800000	7.4941e+06	69700000	140000000	22100000	56600000	10600000	8.05706e+06	1.78531e+06	1.31016e+06	2.1e+06	72000000	113000000	4.70111e+06	154000000	28400000	414000000	1980000000	1140000000	295000000	488000000	157000000	174000000	57000000	210000000	254000000
2870	1332.32	61.5837	16400000000	0	0	0	0	0	0	9389.61	0	0	0	0	0	0	0	0	3049.09	12000000	1.27743e+06	2.33486e+06	22500000	69000000	16200000	142000000	127000000	18700000	90200000	29800000	40700000	773626	3.03127e+06	7.91259e+06	119000000	299000000	37500000	271000000	202000000	1790000000	1610000000	1210000000	1260000000	1040000000	743000000	783000000	226000000	542000000	980000000
3304	1332.31	52.4283	22500000000	0	0	0	0	0	0	0	9313.4	0	0	11596.1	0	0	0	0	41767.1	17200000	7.82587e+06	2.22021e+06	10800000	24700000	25400000	43300000	122000000	18500000	43300000	16000000	11700000	1.41267e+06	1.75062e+06	5.81022e+06	107000000	873000000	98900000	751000000	104000000	3770000000	2470000000	1960000000	2920000000	1150000000	3030000000	618000000	279000000	257000000	3050000000
3472	1349.32	53.7072	19300000000	0	18941.5	0	0	0	0	0	11490.6	0	6106	0	0	0	0	0	29703.2	98000000	27400000	8.07405e+06	39500000	125000000	60200000	351000000	473000000	93500000	280000000	201000000	65700000	10300000	9.16384e+06	36000000	39400000	220000000	41700000	187000000	78100000	775000000	1850000000	1250000000	1030000000	1020000000	584000000	759000000	282000000	531000000	425000000
379	1331.31	55.6597	192000000000	1.00302e+06	1.11349e+06	521111	1.40309e+06	2.84501e+06	3.41851e+06	7.54358e+06	13200000	5.77608e+06	4.76685e+06	1.55251e+06	399981	23569	41636	6457.01	1.26508e+06	839000000	347000000	237000000	530000000	2600000000	1250000000	5080000000	6720000000	2040000000	4410000000	2700000000	1280000000	446000000	520000000	1340000000	8410000000	14300000000	2420000000	9910000000	4770000000	27400000000	21000000000	20400000000	19300000000	13400000000	5930000000	10200000000	5200000000	992000000	14000000000
10593	1331.31	57.5889	1770000000	0	0	0	0	0	0	0	5968.62	0	0	0	0	0	0	0	0	550254	100753	0	638328	1.34997e+06	730221	10100000	4.06058e+06	1.63243e+06	6.23573e+06	5.60298e+06	894227	0	0	357993	3.06644e+06	42200000	5.95821e+06	19500000	43900000	319000000	259000000	166000000	300000000	212000000	81400000	77200000	20100000	49800000	205000000
5853	1324.23	43.9117	9060000000	0	0	0	0	0	0	0	0	0	0	0	0	0	0	0	6825.99	9.32757e+06	4.55794e+06	982580	2.66082e+06	37000000	9.989e+06	28800000	82400000	24900000	23700000	15200000	4.961e+06	637709	1.10698e+06	4.29534e+06	14300000	22500000	3.36451e+06	67900000	30800000	1030000000	248000000	386000000	457000000	284000000	323000000	214000000	85300000	212000000	399000000
6144	1325.24	45.77	2480000000	0	0	0	0	0	0	0	0	0	0	0	0	0	0	0	0	0	2.48638e+06	1.53508e+06	2.67914e+06	20000000	2.76303e+06	20400000	59100000	4.92513e+06	14900000	8.15933e+06	0	0	0	901409	7.88375e+06	15600000	8.14039e+06	95700000	21900000	190000000	238000000	113000000	102000000	99000000	165000000	111000000	18700000	69400000	162000000
5001	1331.31	56.7417	6390000000	0	0	0	0	0	0	0	0	0	0	0	0	0	0	0	0	3.91774e+06	386938	216445	490110	7.47173e+06	5.94221e+06	5.72831e+06	51800000	4.29129e+06	9.33839e+06	3.84056e+06	574922	0	383053	1.6686e+06	37600000	158000000	44700000	129000000	48700000	1650000000	268000000	1020000000	1280000000	572000000	113000000	300000000	59800000	269000000	772000000
12493	1339.25	53.0381	2680000000	0	0	13503.1	0	0	0	0	0	0	0	0	0	0	0	0	0	0	229829	0	984631	2.62836e+06	0	2.72931e+06	3.05639e+06	0	10300000	1.36456e+06	360262	0	0	0	0	1.71473e+06	394388	5.16298e+06	2.45245e+06	12900000	18000000	17700000	34800000	70200000	25300000	94600000	33200000	50300000	93500000
1489	1330.29	51.2776	19400000000	0	0	0	0	0	0	0	0	0	0	0	0	0	0	0	3922.13	5.03253e+06	1.40493e+06	1.20128e+06	8.94783e+06	18900000	9.48303e+06	13300000	45400000	14800000	19900000	4.74861e+06	4.67468e+06	1.02727e+06	760351	7.22362e+06	68800000	322000000	23500000	558000000	227000000	1330000000	5280000000	1760000000	2010000000	1490000000	1090000000	975000000	505000000	796000000	705000000
12885	1324.23	40.3431	483000000	0	0	0	0	0	0	0	0	0	0	0	0	0	0	0	0	0	0	0	0	0	1.91885e+06	3.3213e+06	0	0	0	0	0	0	2.36275e+06	0	0	0	985434	2.8724e+06	1.70192e+06	10900000	16700000	16200000	8.1856e+06	14500000	4.79951e+06	4.77314e+06	7.03168e+06	12900000	4.80443e+06
11423	1347.22	47.4778	1660000000	0	0	0	0	0	0	0	0	0	17079.5	0	3533.52	0	3739.38	3567.1	6975.66	1.34802e+06	1.4599e+06	637590	970431	1.42099e+06	2.19801e+06	4.63313e+06	19500000	1.54775e+06	2.57321e+06	2.48492e+06	922797	0	0	0	0	14100000	5.60258e+06	20700000	26900000	30000000	72900000	10100000	79000000	23100000	73000000	11000000	45300000	84800000	63600000
11086	1343.28	50.7347	2910000000	0	0	0	0	0	0	9859.93	0	0	0	0	0	0	0	0	3625.73	4.7509e+06	1.48988e+06	864350	1.9375e+06	13600000	12500000	19200000	25800000	6.47615e+06	5.84859e+06	2.62929e+06	1.09705e+06	1.0819e+06	1.49358e+06	706463	9.14754e+06	19500000	7.97328e+06	66200000	9.46178e+06	56700000	218000000	258000000	249000000	93300000	40800000	144000000	55900000	133000000	356000000
4406	1324.23	43.3136	5450000000	0	0	0	0	0	0	0	0	0	0	0	0	0	0	0	5170.95	6.47739e+06	2.44788e+06	1.9407e+06	4.41354e+06	12800000	6.27737e+06	12600000	42600000	15100000	47800000	5.90862e+06	10000000	814222	806542	1.678e+06	27800000	13100000	1.39711e+06	167000000	67600000	223000000	205000000	1110000000	168000000	379000000	143000000	280000000	120000000	135000000	263000000
5344	1340.24	46.9643	5680000000	0	0	24616.5	0	0	11825.1	18210.8	0	4855.3	9109.93	4284.64	3791.68	0	13183.2	0	17221.7	24500000	44900000	1.3671e+06	6.14508e+06	78500000	13500000	179000000	325000000	53900000	261000000	209000000	73800000	17800000	49600000	50300000	289000000	387000000	54900000	70300000	51900000	262000000	223000000	181000000	205000000	241000000	201000000	170000000	90300000	86100000	280000000
7027	1332.3	42.9455	3110000000	0	0	0	0	0	0	0	0	0	0	0	0	0	0	0	6355.77	3.05964e+06	2.02185e+06	1.35295e+06	9.39196e+06	19100000	28200000	70600000	39700000	11700000	13400000	8.26949e+06	9.96158e+06	1.44734e+06	2.5071e+06	3.23086e+06	7.44419e+06	44200000	7.3837e+06	290000000	32500000	261000000	447000000	187000000	150000000	38700000	108000000	170000000	79500000	63800000	84600000
6392	1324.24	47.5301	5860000000	0	0	0	0	0	0	0	0	0	0	0	0	0	0	3926.63	0	3.98239e+06	1.82137e+06	0	1.9531e+06	5.81103e+06	6.30032e+06	21900000	40000000	4.73283e+06	11800000	13900000	1.28465e+06	0	0	1228072	8.52674e+06	51600000	2.83773e+06	31500000	30200000	322000000	224000000	94700000	373000000	435000000	206000000	184000000	104000000	243000000	420000000
9122	1339.24	52.0874	1420000000	0	0	0	0	0	0	0	0	0	0	0	0	0	0	0	0	849454	543192	0	1.80217e+06	2.26601e+06	1.11969e+06	6.88641e+06	5.71128e+06	1.23192e+06	2.84738e+06	6.60074e+06	904030	0	0	0	0	0	458426	1.9549e+06	0	20200000	33100000	54100000	27800000	18800000	41200000	17500000	39300000	22700000	51900000
4514	1351.34	43.4082	6380000000	0	0	0	0	0	0	0	0	0	0	0	0	0	0	0	16734.5	18100000	9.86886e+06	5.72188e+06	3.03797e+06	58500000	57600000	102000000	111000000	73900000	114000000	63300000	15800000	4.96574e+06	1.0895e+06	16400000	28000000	109000000	19500000	316000000	84400000	601000000	542000000	618000000	673000000	129000000	105000000	117000000	148000000	122000000	429000000
1995	1330.22	51.4662	17400000000	0	0	0	0	0	17408.4	9663.23	57717.4	14336.4	19524.5	6166.28	0	0	0	0	428415	189000000	37800000	41700000	10300000	298000000	198000000	334000000	819000000	113000000	487000000	287000000	29400000	19500000	22000000	25900000	131000000	395000000	87900000	502000000	343000000	822000000	1080000000	1430000000	737000000	905000000	843000000	939000000	532000000	514000000	797000000
7871	1330.3	54.7374	2480000000	0	0	0	0	0	0	0	0	0	0	0	0	0	2348.44	0	0	1.32164e+06	0	0	1.23173e+06	4.53083e+06	1.55064e+06	5.48137e+06	11800000	2.07917e+06	2.45642e+06	5.90128e+06	593747	0	0	865092	8.77956e+06	46300000	17700000	26500000	72600000	354000000	299000000	231000000	506000000	455000000	126000000	190000000	40800000	75000000	252000000
11358	1334.33	58.7936	6550000000	23429.5	17429.8	14191.9	11978.7	12272.1	76850.2	1.13507e+06	180207	55213	36796.7	47595.3	5209.65	0	0	0	29737	11600000	1.68684e+06	1.86202e+06	2.13253e+06	5.96732e+06	11500000	35300000	115000000	9.90121e+06	13500000	18400000	1.43979e+06	8.43089e+06	1.2076e+06	3.82381e+06	15100000	142000000	31200000	137000000	67600000	1030000000	982000000	444000000	678000000	551000000	212000000	189000000	23900000	243000000	444000000
8484	1341.26	43.6494	7240000000	0	0	0	0	0	0	0	0	13732.5	0	0	0	0	0	0	8645.34	8.35818e+06	1.82825e+06	691868	3.19659e+06	34500000	9.21314e+06	11500000	81100000	18800000	29500000	22500000	4.67829e+06	748059	686914	2.44833e+06	20700000	15300000	13900000	71100000	27200000	443000000	1910000000	613000000	1790000000	1020000000	699000000	659000000	76800000	150000000	493000000
9200	1358.26	40.575	1150000000	0	0	0	0	0	0	0	0	0	0	0	0	3966.01	0	0	0	1.07868e+06	0	0	0	1.6716e+06	0	3.04592e+06	5.67303e+06	2.35563e+06	5.49287e+06	0	0	0	0	0	1.3744e+06	0	0	4.56805e+06	3.97449e+06	69800000	65300000	14100000	22700000	17700000	36200000	31700000	57500000	20300000	37800000
9297	1347.31	44.5915	2730000000	0	0	0	0	0	0	0	0	0	0	0	0	0	0	0	38524	2.3984e+06	1.65209e+06	1.14183e+06	1.20795e+06	22600000	12700000	14600000	27400000	8.29178e+06	36700000	6.17685e+06	23000000	10400000	4.80399e+06	8.29706e+06	19400000	39400000	28700000	120000000	17900000	553000000	435000000	397000000	340000000	44200000	170000000	135000000	32600000	63900000	162000000
7891	1330.22	54.0374	3810000000	0	0	0	0	0	20640.8	0	0	0	5251.62	4232.61	0	0	0	0	2534.03	36900000	9.23849e+06	791422	5.09283e+06	22400000	5.29818e+06	41300000	143000000	16600000	13100000	8.54548e+06	2.39785e+06	319998	390623	6.5018e+06	5.05533e+06	42400000	26900000	84900000	71200000	181000000	268000000	146000000	469000000	67800000	167000000	219000000	60600000	79900000	483000000
6514	1330.29	50.2228	9000000000	0	0	0	0	0	0	7155.72	34985	20074.9	51060.4	7038.21	0	0	0	0	0	2.95379e+06	2.01224e+06	167711	3.12797e+06	14600000	4.22159e+06	13600000	63500000	3.6491e+06	34300000	4.82898e+06	11700000	653122	562515	8.21329e+06	121000000	126000000	14500000	176000000	43900000	887000000	434000000	992000000	538000000	1920000000	602000000	428000000	127000000	518000000	342000000
4893	1330.29	49.2182	5780000000	48428.6	0	0	0	0	0	12454.4	14019.6	8242.04	8526.72	0	0	0	2175.72	0	4262.88	1.65638e+06	0	606610	1.29973e+06	9.99699e+06	2.94056e+06	6.70222e+06	15000000	15500000	9.768e+06	8.38049e+06	10500000	3.24327e+06	1.36476e+06	6.00684e+06	169000000	235000000	21400000	189000000	125000000	172000000	293000000	926000000	598000000	184000000	472000000	302000000	91600000	407000000	573000000
1773	1350.33	51.8568	22900000000	0	0	0	0	0	0	0	0	0	0	0	0	0	0	0	27039.7	32800000	14100000	7.10907e+06	36000000	96400000	51200000	88900000	231000000	63900000	115000000	68900000	23900000	5.52205e+06	2.92453e+06	25200000	152000000	425000000	82400000	413000000	418000000	2390000000	2340000000	459000000	1690000000	420000000	1330000000	1350000000	630000000	820000000	1000000000
8577	1339.24	50.619	17300000000	0	0	0	0	0	0	0	0	0	0	0	0	0	0	0	3900.02	8.62157e+06	5.81907e+06	736973	11700000	20400000	3.32638e+06	34800000	84100000	7.76742e+06	52500000	7.80507e+06	1.3198e+06	486942	472315	1.16432e+06	11500000	28200000	1.77085e+06	19000000	4.31701e+06	338000000	288000000	316000000	677000000	464000000	340000000	252000000	104000000	221000000	970000000
2124	1333.33	52.0245	41800000000	51026.6	15864.8	0	0	12020.4	117674	82455	127872	19166.4	40177.6	8004.35	10594	0	1996.22	0	403443	242000000	132000000	46300000	176000000	550000000	484000000	635000000	1520000000	197000000	566000000	533000000	63900000	13700000	36800000	72800000	353000000	678000000	352000000	2340000000	177000000	8020000000	4260000000	2970000000	4560000000	661000000	649000000	619000000	565000000	681000000	2810000000
6646	1349.32	46.8674	5220000000	0	0	0	0	0	0	0	0	0	0	0	0	0	0	0	7909.96	13800000	2.32316e+06	2.62224e+06	5.33765e+06	9.07327e+06	7.29177e+06	94600000	106000000	7.70453e+06	54000000	12900000	3.63673e+06	942697	918248	8.50718e+06	97600000	53100000	22500000	253000000	72800000	996000000	265000000	711000000	663000000	257000000	37700000	96000000	110000000	275000000	446000000
1182	1335.34	51.8078	34000000000	39350.5	17756.8	20453.4	0	0	58808.1	57784.4	75067.9	13383.7	22417.7	9451.35	3899.45	0	0	0	528481	480000000	85800000	60500000	332000000	979000000	378000000	1050000000	2660000000	749000000	1540000000	998000000	106000000	46300000	58400000	75700000	919000000	2340000000	291000000	3840000000	47200000	2710000000	1780000000	3490000000	4770000000	1160000000	759000000	2330000000	746000000	527000000	983000000
6054	1349.32	43.5675	4500000000	0	0	0	0	0	0	14611.9	0	0	0	0	0	0	0	0	0	7.53173e+06	1.26641e+06	583645	3.32696e+06	17100000	14800000	76000000	159000000	24500000	65700000	28600000	15900000	1.12073e+06	1.7116e+06	3.84077e+06	45300000	95300000	29700000	159000000	13500000	544000000	464000000	495000000	564000000	78500000	92700000	118000000	47900000	115000000	324000000
3138	1335.32	43.2522	7280000000	0	0	0	0	0	0	0	0	0	0	0	0	0	0	0	40447.3	69400000	6.24969e+06	2.13391e+06	18300000	124000000	58500000	540000000	315000000	87000000	326000000	41700000	7.95721e+06	8.9949e+06	1.44286e+06	2.696e+06	91200000	380000000	19000000	213000000	112000000	1070000000	507000000	480000000	221000000	486000000	124000000	412000000	69700000	259000000	247000000
3268	1351.34	45.8757	8600000000	0	0	0	0	0	8744.43	0	0	0	0	0	0	0	0	0	17904.2	7.2805e+06	10700000	2.41917e+06	16700000	36500000	59500000	241000000	542000000	64100000	140000000	33400000	21800000	5.42646e+06	1.88662e+06	8.66585e+06	32800000	222000000	14300000	374000000	78000000	990000000	1010000000	602000000	638000000	503000000	238000000	387000000	152000000	236000000	398000000
5505	1331.31	48.7466	4660000000	0	0	0	0	0	0	0	0	0	0	0	0	0	0	0	4916.15	11800000	3.34114e+06	473510	991214	43700000	6.2539e+06	17800000	23300000	6.50851e+06	19300000	28900000	11700000	1.15631e+06	12900000	21400000	33100000	27900000	39900000	301000000	213000000	166000000	1040000000	1160000000	921000000	750000000	129000000	195000000	152000000	244000000	445000000
1245	1343.27	52.9461	67800000000	0	0	0	9996.61	0	13156.5	19784.1	25664	7160.66	0	9454.14	0	0	0	0	279179	198000000	120000000	54800000	145000000	381000000	255000000	924000000	939000000	383000000	821000000	408000000	169000000	36800000	51800000	109000000	601000000	851000000	167000000	1500000000	880000000	2890000000	3180000000	4200000000	3210000000	3320000000	2480000000	3160000000	2330000000	2010000000	2960000000
5915	1332.3	45.399	11800000000	0	0	0	0	0	16950.7	0	12217.8	6146.25	0	0	2918.19	0	0	0	9336.01	4.17197e+06	14600000	1.79204e+06	14300000	40400000	17000000	154000000	61800000	33100000	84900000	50000000	3.61091e+06	4.30442e+06	1.46576e+06	5.04034e+06	9.58956e+06	99400000	15000000	167000000	69200000	381000000	5380000000	2990000000	2070000000	487000000	420000000	477000000	185000000	266000000	237000000
11807	1341.26	46.5068	2800000000	0	0	0	0	0	0	0	0	0	0	0	0	0	0	0	6074.39	2.47679e+06	1.41492e+06	0	1.60626e+06	14400000	10600000	21100000	20800000	4.4045e+06	18600000	4.3746e+06	4.07424e+06	0	794118	2.90187e+06	4.13023e+06	28700000	4.94772e+06	19600000	6.23322e+06	45100000	90500000	18900000	256000000	63200000	97600000	39100000	6.60667e+06	71500000	354000000
3607	1334.33	54.2478	9780000000	0	8805.38	0	0	0	60309.5	33157	17761.1	8431.43	16173.1	5600.74	0	0	0	0	78040.1	93500000	23600000	23500000	63600000	174000000	90300000	297000000	401000000	104000000	250000000	231000000	34300000	10200000	12600000	44000000	45800000	319000000	86300000	458000000	212000000	1910000000	992000000	1020000000	1110000000	738000000	519000000	230000000	137000000	236000000	672000000
6719	1331.29	49.2627	3430000000	0	0	0	0	0	0	0	0	0	0	0	0	0	0	0	5419.93	1.14803e+06	831570	0	1.39763e+06	5.84006e+06	5.30853e+06	33500000	27200000	6.85117e+06	23500000	3.68709e+06	6.51259e+06	0	1.06086e+06	1.76985e+06	40700000	248000000	32800000	184000000	45300000	45900000	526000000	194000000	250000000	386000000	58200000	102000000	49200000	193000000	255000000
12049	1325.24	41.5654	1380000000	0	0	0	0	0	0	0	0	0	0	0	0	5032.17	0	0	4358.45	2.41016e+06	1.18524e+06	593080	1.6344e+06	2.21212e+06	3.65249e+06	5.49421e+06	5.67745e+06	9.64808e+06	4093333	3.24448e+06	1.58425e+06	1.09542e+06	3.95729e+06	1.86317e+06	7.05591e+06	13300000	744884	55600000	24200000	9.98135e+06	26200000	163000000	10900000	44500000	27200000	52900000	43000000	45200000	19500000
10955	1342.27	46.6243	2320000000	0	0	0	0	0	0	0	0	0	0	0	0	0	0	0	0	4.11031e+06	1.09161e+06	721778	987529	8.60226e+06	2.10683e+06	15400000	35500000	2.61784e+06	13200000	6640736	1.62886e+06	0	754796	823177	2.703e+06	12100000	998116	15000000	6.65136e+06	154000000	292000000	98600000	183000000	39300000	89100000	128000000	7.48212e+06	37800000	256000000
2028	1335.34	56.0048	28400000000	0	0	0	0	0	12548.9	68103	94128.8	69898.6	53414.9	28583.1	0	0	0	0	134815	122000000	22200000	36600000	86100000	326000000	172000000	632000000	651000000	115000000	347000000	285000000	90500000	16300000	23600000	73500000	228000000	448000000	96400000	1080000000	288000000	3980000000	3270000000	2460000000	2250000000	1680000000	944000000	1180000000	253000000	719000000	1330000000
13274	1330.22	55.151	569000000	0	0	0	0	0	0	0	0	0	0	0	3251.3	0	2089.28	0	8326.17	5.68375e+06	1.11809e+06	1.1341e+06	1.22368e+06	2.4738e+06	29300000	11200000	25000000	9.90606e+06	8.86719e+06	3.34253e+06	1.8734e+06	1.29401e+06	578160	1.22708e+06	5.45926e+06	5.40453e+06	2.14149e+06	34600000	2.97481e+06	52900000	8.33496e+06	48900000	41500000	11900000	16200000	6.83951e+06	49900000	9.66671e+06	49600000
4033	1334.33	48.4995	7810000000	37943.7	0	0	0	0	10617.5	0	0	21872.7	0	0	8759.37	6098.92	0	0	42882	70200000	41100000	13900000	28300000	170000000	123000000	273000000	243000000	67700000	140000000	131000000	35200000	7.16628e+06	19700000	36100000	108000000	205000000	68800000	441000000	192000000	889000000	1140000000	878000000	626000000	525000000	375000000	364000000	235000000	280000000	429000000
41	1335.34	55.0343	482000000000	17400000	4.76672e+06	795529	3.87164e+06	6.22436e+06	13900000	31700000	63400000	29900000	28600000	11300000	2.44534e+06	497669	458550	172692	13600000	10100000000	4530000000	2670000000	5420000000	12500000000	7390000000	25400000000	34000000000	10300000000	28400000000	27800000000	6990000000	2810000000	2650000000	6460000000	21900000000	35400000000	7110000000	25200000000	12300000000	69900000000	57800000000	49300000000	41300000000	31200000000	19900000000	22800000000	11000000000	13900000000	25200000000
9098	1331.31	54.7647	4080000000	0	0	0	0	0	17646.4	61249.7	0	110505	0	0	0	0	0	0	0	4.54579e+06	2.26734e+06	808340	1.6615e+06	16000000	2.11275e+06	12200000	11500000	9.42979e+06	11400000	19300000	3.56853e+06	573961	886467	2.03084e+06	19700000	41100000	8.1206e+06	104000000	43200000	1220000000	488000000	521000000	787000000	260000000	220000000	171000000	35700000	158000000	442000000
1533	1348.31	51.2924	28200000000	0	0	0	18204.5	0	0	0	0	0	0	0	0	0	0	0	9910.58	15600000	4.6517e+06	1.71128e+06	8.40619e+06	60800000	19600000	158000000	80700000	23300000	16300000	49100000	15600000	5.72869e+06	372751	7.01186e+06	163000000	313000000	104000000	678000000	459000000	1950000000	6350000000	2190000000	1780000000	1750000000	1240000000	1260000000	730000000	852000000	3070000000
4141	1330.22	49.5746	4250000000	34112.3	12484.2	0	0	0	22032.9	10615.3	0	0	0	0	0	2526.62	2087.38	0	313045	110000000	30200000	33100000	19400000	134000000	163000000	247000000	405000000	165000000	347000000	189000000	10200000	21000000	25800000	9369551	84900000	322000000	75900000	238000000	84800000	265000000	256000000	267000000	151000000	56200000	82600000	146000000	217000000	66000000	110000000
11147	1331.29	48.0617	2450000000	0	0	0	0	0	0	0	19885	0	0	0	0	0	0	0	0	1.25421e+06	1.90168e+06	2.53111e+06	7.00514e+06	4.47076e+06	3.63642e+06	7.05721e+06	7.07014e+06	8.007e+06	8.17638e+06	0	1.37577e+06	0	289838	491653	4.35574e+06	11000000	965205	13500000	27500000	471000000	472000000	29400000	49200000	178000000	161000000	179000000	17300000	163000000	24900000
10806	1340.23	36.9837	654000000	0	0	0	0	0	0	0	0	0	0	0	0	0	0	0	0	0	0	0	0	0	0	0	0	2.3472e+06	0	0	0	0	0	0	0	2.21991e+06	0	6.50588e+06	1.79267e+06	10300000	19300000	23400000	7.18528e+06	32600000	12100000	17400000	10800000	15200000	11500000
4775	1331.22	49.5661	4100000000	0	9251.26	0	0	0	7968.03	0	0	0	0	6459.61	0	0	1941.95	0	241222	67900000	36500000	14500000	56100000	116000000	165000000	226000000	415000000	172000000	340000000	154000000	45600000	39200000	4.05836e+06	16000000	72600000	251000000	32200000	204000000	118000000	149000000	229000000	76200000	156000000	38200000	40800000	168000000	207000000	113000000	125000000
7364	1332.32	58.9712	4360000000	0	0	0	0	0	0	0	0	8778.79	0	0	0	0	0	0	0	2.18468e+06	867071	208100	929267	5.73278e+06	1.0205e+06	5.63301e+06	18800000	871235	4.9441e+06	6.34762e+06	808723	0	348666	601313	4.05018e+06	35300000	8.76907e+06	30300000	41900000	643000000	780000000	291000000	577000000	214000000	236000000	204000000	82400000	95900000	391000000
7907	1357.25	40.4822	1330000000	0	0	0	0	0	0	0	0	0	0	0	0	0	0	0	0	0	0	0	0	0	1.36203e+06	3.26251e+06	0	1218798	0	0	0	0	0	0	0	0	0	18700000	1.91943e+06	13200000	14500000	49900000	56700000	11300000	28000000	34700000	18100000	35700000	119000000
2689	1341.31	48.9477	5200000000	0	18734.4	0	0	0	44069.7	125949	564795	331284	436017	112143	37646.4	1839.55	0	0	800980	291000000	69700000	35600000	114000000	286000000	357000000	327000000	918000000	298000000	345000000	439000000	49500000	66500000	71400000	75600000	154000000	370000000	164000000	363000000	408000000	201000000	622000000	508000000	444000000	304000000	258000000	257000000	241000000	155000000	128000000
9544	1325.24	42.7141	3020000000	0	0	0	0	0	0	0	0	0	0	0	0	0	0	0	0	1.15013e+06	1.18695e+06	1.23964e+06	0	8.49239e+06	18600000	6.06168e+06	24300000	3.24714e+06	5.95993e+06	2.60149e+06	1.94076e+06	974370	1.16194e+06	739625	11300000	5.70527e+06	1.96432e+06	40800000	6.41355e+06	67300000	159000000	26100000	174000000	453000000	305000000	80800000	47200000	38500000	31800000
10322	1355.28	53.1606	2020000000	0	0	0	0	0	0	34846.8	0	0	0	0	0	1896.16	0	0	4745.94	4.45323e+06	821523	576796	704511	6.02442e+06	21100000	9.11643e+06	17100000	8.5146e+06	22000000	10300000	1.01135e+06	1.30654e+06	0	439500	9.93678e+06	21900000	2.94309e+06	29200000	16100000	77800000	108000000	90200000	120000000	81400000	36100000	84500000	75900000	30200000	71400000
2052	1342.26	52.0049	69600000000	33794.2	91195.3	244341	55501.3	33163.6	67180.8	142187	144604	30669.5	54760.9	33457.9	7491.53	1905.91	1412.44	0	715959	461000000	294000000	148000000	360000000	929000000	626000000	2120000000	1980000000	812000000	1890000000	685111	188000000	82100000	99700000	0	990000000	1520000000	8.60139e+06	3260000000	1750000000	176000000	6380000000	8080000000	128000000	5710000000	4730000000	6130000000	4750000000	3910000000	205000000
3042	1334.31	44.6991	7280000000	0	0	0	0	0	0	16504.5	0	7670.65	12671.4	0	0	0	0	0	44006.4	112000000	43200000	7.00736e+06	38300000	342000000	181000000	301000000	476000000	120000000	426000000	228000000	28100000	42500000	36600000	52200000	26600000	279000000	34400000	106000000	174000000	553000000	1100000000	454000000	528000000	278000000	219000000	273000000	158000000	152000000	266000000
10928	1340.24	41.9482	1980000000	0	0	0	0	0	0	0	0	0	0	0	0	0	0	0	0	2.33952e+06	925132	617309	1.67223e+06	5.55673e+06	5.58241e+06	37500000	21200000	7.43551e+06	5.07044e+06	3.28191e+06	2.05319e+06	0	0	762964	1.71764e+06	6.06466e+06	986885	12200000	25800000	20000000	62700000	41700000	39500000	89300000	54900000	101000000	12500000	10200000	89400000
3433	1335.32	44.6297	6290000000	0	0	0	0	0	0	14394.5	15674.4	7778.2	11694.3	8285.25	0	0	0	0	40550.2	47000000	32700000	7.17214e+06	17100000	206000000	38000000	554000000	641000000	243000000	95300000	86100000	29600000	4.69774e+06	4.30183e+06	12000000	36600000	406000000	12800000	313000000	50100000	525000000	931000000	335000000	609000000	72300000	119000000	168000000	21900000	198000000	441000000
2685	1335.34	48.9524	7120000000	0	0	0	0	52860.8	0	0	17454.2	0	0	0	0	2633.29	0	0	109951	86300000	35500000	27300000	83200000	235000000	163000000	466000000	632000000	135000000	405000000	161000000	44100000	26200000	21400000	49400000	49400000	80800000	47300000	262000000	168000000	733000000	979000000	689000000	558000000	461000000	229000000	229000000	133000000	145000000	355000000
1563	1334.33	60.971	31100000000	26087.4	40562.8	0	0	0	6668.48	40593	9902.59	3732.81	0	2759.69	0	0	0	0	34524.1	249000000	143000000	47000000	236000000	616000000	146000000	1400000000	1390000000	295000000	1140000000	828000000	277000000	38600000	79000000	72400000	338000000	739000000	126000000	85900000	494000000	3710000000	3210000000	110000000	2240000000	1960000000	1210000000	1360000000	344000000	909000000	1580000000
12445	1341.26	47.4771	4880000000	0	0	0	0	0	0	0	0	6418.97	51348.3	9593.9	5442.04	1755.22	7857.82	0	0	3.36219e+06	3.10996e+06	904997	3.28658e+06	12200000	6.15013e+06	14100000	73900000	17600000	7.43885e+06	4.12121e+06	1.35379e+06	883823	791477	1.45127e+06	3.23355e+06	12000000	1.60268e+06	116000000	5.5824e+06	80600000	365000000	246000000	503000000	353000000	45100000	111000000	95200000	217000000	487000000
3695	1333.3	50.1257	15000000000	0	18523.1	20066	25807.4	360638	435206	742186	466786	588461	352955	67145.6	6259.68	0	0	0	11024.5	57800000	10700000	18100000	38400000	142000000	34400000	243000000	314000000	85700000	160000000	77600000	145000000	24100000	28700000	97300000	628000000	978000000	84400000	489000000	315000000	1840000000	937000000	1360000000	1000000000	1230000000	817000000	656000000	302000000	560000000	696000000
4150	1333.33	54.2434	11700000000	29835.7	12788.4	0	0	0	40033.7	32779.3	20484.7	15798.1	10368.8	5953.31	6542.12	0	1603.27	0	159379	119000000	42300000	15900000	59600000	145000000	100000000	335000000	308000000	90100000	121000000	121000000	62900000	6.05734e+06	5.17133e+06	43500000	63500000	1020000000	29500000	543000000	215000000	1430000000	982000000	1530000000	1370000000	907000000	707000000	676000000	206000000	144000000	777000000
5946	1349.32	44.3758	3120000000	102888	0	0	0	0	0	0	0	0	0	0	0	0	0	0	0	2.01536e+06	0	0	0	16800000	2.8473e+06	20600000	16300000	2.94687e+06	8.02021e+06	4.14048e+06	3.31004e+06	1.76975e+06	1.75282e+06	1.60325e+06	9.65234e+06	112000000	7.36962e+06	90300000	26700000	403000000	477000000	358000000	326000000	204000000	95100000	166000000	55600000	73100000	162000000
4654	1332.3	44.9302	5310000000	0	0	0	0	0	16950.7	0	12217.8	6146.25	0	0	2918.19	0	0	0	15845.9	19500000	12000000	8.77062e+06	16900000	88000000	10100000	33700000	69100000	38600000	86800000	184000000	89400000	16400000	32700000	55200000	16800000	342000000	38400000	215000000	79600000	383000000	374000000	555000000	169000000	66300000	114000000	496000000	198000000	136000000	196000000
14701	1331.22	54.8252	766000000	0	0	0	0	0	0	0	0	0	0	7435.15	0	0	0	0	7715.4	4.79138e+06	2.59183e+06	983087	1.3403e+06	3.67832e+06	4.90011e+06	3.93159e+06	7.60392e+06	1.79048e+06	6.55444e+06	5.62852e+06	2.03719e+06	0	443434	1.23452e+06	3.48617e+06	5.68391e+06	3.01944e+06	9.36253e+06	25900000	164000000	67200000	6.47039e+06	61000000	22600000	47800000	11600000	10900000	18300000	137000000
7458	1348.31	49.3529	4530000000	0	0	0	0	0	0	0	0	0	0	5047.37	0	0	0	0	8066.79	1.92199e+06	1.34862e+06	0	1.24722e+06	13700000	1.84971e+06	14700000	43100000	6.81049e+06	7.50976e+06	7.87508e+06	1.83899e+06	0	0	5.2432e+06	33200000	79400000	18700000	59000000	62000000	352000000	328000000	355000000	1050000000	266000000	60900000	41300000	15200000	72800000	720000000
11272	1341.26	42.3265	3080000000	0	0	0	0	0	0	0	0	0	0	0	0	3088.79	0	0	0	1.46929e+06	1.15042e+06	505537	1.93224e+06	5.69968e+06	4.13687e+06	13100000	23100000	7.41388e+06	5.96672e+06	3.48732e+06	946894	0	0	1.03358e+06	6.99118e+06	6.36797e+06	2.46928e+06	20100000	7.13802e+06	90500000	147000000	68200000	230000000	96800000	83900000	105000000	8.79584e+06	47500000	224000000
6053	1331.31	53.4026	9940000000	0	0	0	0	0	0	11255.2	12380.7	0	40651.8	21202.5	3407.53	0	0	0	10125	10500000	2.17672e+06	3.22848e+06	9.5246e+06	13400000	9.26316e+06	42200000	66700000	21900000	37500000	19900000	5.54579e+06	659650	1.59303e+06	6.0371e+06	77000000	202000000	42600000	303000000	171000000	2080000000	829000000	842000000	1600000000	908000000	525000000	389000000	429000000	240000000	884000000
9785	1332.31	48.2241	2370000000	0	0	0	0	0	0	0	64907.5	42707.3	32164.8	18581.2	19370.8	0	2265.22	0	238431	19400000	14900000	1.83661e+06	2.52327e+06	11700000	22400000	83800000	25100000	37900000	42400000	59100000	6.26669e+06	24500000	23700000	18600000	14500000	35500000	16600000	152000000	24100000	50900000	324000000	1260000000	33000000	76900000	74600000	146000000	321000000	112000000	10400000
2979	1330.22	57.7721	37000000000	0	5098.04	6189.89	0	0	0	6477.25	8380.84	0	3891.93	3951.24	0	0	1134.6	5510.44	157419	210000000	27100000	15100000	82900000	172000000	152000000	219000000	732000000	170000000	410000000	344000000	81400000	22600000	42600000	98300000	237000000	601000000	183000000	325000000	364000000	1820000000	1440000000	1130000000	1670000000	1260000000	1020000000	1010000000	497000000	931000000	2750000000
3204	1347.22	52.9661	11800000000	0	0	0	0	0	0	0	0	0	0	0	0	0	0	0	71896.5	52400000	16800000	5.20998e+06	11700000	99000000	45500000	114000000	225000000	68300000	94900000	96200000	21900000	8.92193e+06	8.13244e+06	20100000	81900000	138000000	46500000	184000000	133000000	703000000	505000000	608000000	597000000	489000000	434000000	500000000	373000000	335000000	619000000
11612	1347.22	44.2328	1010000000	0	0	0	0	0	0	0	0	0	0	0	0	0	0	0	5132.95	1.18812e+06	0	0	0	6.72797e+06	2.64819e+06	0	13100000	2.47428e+06	8.96974e+06	7.81794e+06	0	0	954062	840058	5.46469e+06	5.02452e+06	6.95064e+06	17100000	13900000	23600000	7.83482e+06	16000000	16400000	8.30331e+06	21900000	41000000	8.51911e+06	13900000	30000000
8380	1342.27	44.3622	3890000000	0	0	0	0	0	0	0	0	0	0	0	0	0	0	0	4405.99	5.49799e+06	0	477927	1.64823e+06	11800000	2.5846e+06	10400000	29900000	5.94243e+06	6.36355e+06	7.91312e+06	957227	0	0	879743	3.38918e+06	5.60436e+06	1.13157e+06	26200000	7.42097e+06	1230000000	237000000	158000000	318000000	239000000	156000000	81900000	38700000	144000000	199000000
354	1332.32	55.6534	178000000000	951082	1.27646e+06	363286	1.75788e+06	2.60392e+06	4.0697e+06	6.58417e+06	11000000	4.42156e+06	3.97427e+06	1.30814e+06	282384	22386.1	44972.3	6924.34	1.04269e+06	849000000	338000000	211000000	531000000	2490000000	1110000000	4900000000	6440000000	1910000000	4350000000	2670000000	1260000000	380000000	468000000	1320000000	7320000000	13200000000	2320000000	5810000000	2840000000	25600000000	19500000000	17500000000	17200000000	12700000000	9550000000	9710000000	4190000000	4710000000	13500000000
9035	1341.26	42.9144	6650000000	0	0	0	0	0	0	0	0	0	0	0	0	0	0	0	5436.97	1.54982e+06	1.07635e+06	458998	1.93224e+06	14400000	4.13687e+06	10200000	11200000	7.41388e+06	8.87559e+06	3.86027e+06	0	1.62906e+06	0	2.05636e+06	4.0637e+06	7.62209e+06	1.54436e+06	29200000	13700000	210000000	71600000	87100000	165000000	348000000	83900000	247000000	8.79584e+06	60400000	229000000
6304	1325.24	47.4059	7920000000	0	0	0	0	0	0	0	0	0	0	0	0	0	0	0	0	8.77476e+06	1.47279e+06	0	6.73374e+06	20100000	2.9311e+06	32500000	42600000	3.92924e+06	11600000	11000000	1.86487e+06	1.76276e+06	2.03922e+06	1.71548e+06	14200000	28000000	2.59713e+06	61900000	5.03964e+06	80200000	156000000	375000000	182000000	1160000000	110000000	466000000	95500000	196000000	110000000
1334	1331.22	53.1418	26400000000	0	0	0	0	0	12698.1	13774.9	12334.9	0	6749.84	0	0	0	0	0	377768	257000000	68300000	29200000	97900000	391000000	185000000	415000000	1050000000	231000000	478000000	261000000	66600000	46000000	28200000	99600000	279000000	601000000	201000000	559000000	341000000	1550000000	1340000000	1220000000	1490000000	1060000000	898000000	964000000	603000000	767000000	1420000000
10924	1330.28	42.019	531000000	0	0	0	0	0	0	0	0	0	0	0	0	2629.11	0	0	0	3.39433e+06	1.14646e+06	1.01531e+06	2.72232e+06	24900000	22700000	36200000	4.85297e+06	1.0495e+06	0	0	994595	0	0	0	2.62739e+06	5.06068e+06	905842	24800000	7.27692e+06	27600000	19700000	80600000	23000000	26100000	25500000	8.70099e+06	24100000	8.79572e+06	4.5758e+06
3175	1335.34	53.8712	10000000000	0	0	0	0	0	11366.6	16685.2	103039	49944.4	38159.7	4342.15	0	0	0	0	164055	79100000	38800000	27500000	38100000	163000000	127000000	381000000	460000000	192000000	337000000	341000000	39600000	11500000	17100000	60700000	128000000	383000000	62600000	473000000	230000000	1920000000	1100000000	809000000	1250000000	285000000	134000000	601000000	83500000	119000000	600000000
9243	1324.23	42.8077	7230000000	0	0	0	0	0	0	0	0	0	0	0	0	0	0	0	1137.75	1.74239e+06	2.2841e+06	1.78553e+06	1.677e+06	4.33789e+06	4.22586e+06	12200000	10800000	12000000	26700000	0	1.38597e+06	424520	571315	891918	3.93394e+06	9.57865e+06	1.53147e+06	74700000	3.77557e+06	114000000	120000000	199000000	362000000	264000000	117000000	489000000	28600000	116000000	151000000
6754	1347.31	50.2024	3090000000	0	0	0	0	0	0	0	0	0	0	0	0	0	0	0	4570.29	1.24196e+06	593398	831293	1.37299e+06	8.19756e+06	8.77846e+06	21000000	23100000	6.89942e+06	10500000	3.23558e+06	1.16516e+06	0	0	2.28101e+06	13600000	64700000	7.05833e+06	106000000	32200000	391000000	459000000	157000000	347000000	305000000	259000000	172000000	70300000	48800000	209000000
6225	1340.24	47.765	4290000000	101647	0	0	0	19414.7	0	14792.6	0	8032.71	13754.8	15362.7	11995.6	6402.25	10381.1	0	8875.95	35100000	30300000	1.04398e+06	17000000	116000000	37600000	230000000	189000000	54200000	172000000	207000000	116000000	2.14125e+06	24300000	59500000	6.31712e+06	162000000	21300000	72100000	37800000	34100000	161000000	244000000	153000000	156000000	145000000	185000000	127000000	86400000	120000000
10975	1342.27	42.3129	2520000000	0	0	0	0	0	0	0	0	0	0	0	0	0	0	0	0	1.33882e+06	888836	604995	1.34669e+06	4.2958e+06	2.29529e+06	11400000	15900000	3.91279e+06	10000000	2.37613e+06	1.71344e+06	0	757082	987484	2.86388e+06	4.55396e+06	1.1295e+06	16900000	6.54181e+06	280000000	89200000	71500000	138000000	60900000	140000000	73400000	19300000	265000000	136000000
6769	1331.31	52.5984	15200000000	0	0	0	0	0	9800.64	9867.19	13074.2	9749.48	38809.1	29571.5	7105.61	0	0	0	46555.9	25400000	3.75511e+06	2.07085e+06	4.99744e+06	61300000	4.03026e+06	24200000	72200000	20000000	8.80054e+06	19600000	13300000	297131	3.06238e+06	4.24406e+06	82300000	312000000	40900000	484000000	308000000	3110000000	2150000000	1680000000	2030000000	867000000	1020000000	603000000	282000000	579000000	1310000000
2679	1332.31	51.9876	17700000000	0	0	0	0	0	0	0	10226.6	0	6511.83	0	0	0	0	0	32152	4.36581e+06	5.67442e+06	2.41322e+06	13700000	24900000	27400000	183000000	244000000	34200000	27400000	30600000	15500000	1.70409e+06	3.84326e+06	14500000	106000000	298000000	86700000	765000000	357000000	515000000	1820000000	2420000000	2280000000	831000000	1090000000	894000000	207000000	675000000	2270000000
7794	1349.32	45.3201	3140000000	0	0	0	0	0	0	0	0	0	0	0	0	0	0	0	110732	3.10186e+06	3.97618e+06	690276	1.75129e+06	30600000	6.43839e+06	42500000	60400000	9.90961e+06	38500000	15300000	4.65519e+06	13900000	1.59956e+06	2.20755e+06	22700000	45200000	9.36925e+06	72600000	45100000	620000000	662000000	163000000	406000000	202000000	101000000	87600000	32500000	73700000	184000000
5491	1347.22	50.3964	6420000000	0	0	0	0	0	0	0	0	0	0	0	0	0	0	0	15008	18100000	11700000	3.34444e+06	12300000	29900000	31300000	18200000	101000000	31000000	53300000	18300000	14400000	1.84899e+06	827175	2.02647e+06	30100000	95300000	11800000	134000000	36000000	45900000	404000000	248000000	281000000	162000000	158000000	302000000	190000000	153000000	184000000
2429	1335.34	58.0919	15100000000	0	0	0	0	0	7770.78	9040.32	21541.8	3734.46	4441.18	0	0	0	0	0	100082	144000000	26600000	17500000	58900000	231000000	134000000	525000000	471000000	71300000	87200000	189000000	33400000	7.71959e+06	17700000	34900000	91100000	372000000	52000000	434000000	205000000	1880000000	1730000000	1220000000	1080000000	903000000	503000000	655000000	195000000	439000000	697000000
1343	1330.22	53.1386	50800000000	0	0	0	0	0	14412.7	16448.4	0	6782.97	0	0	3983.74	0	0	5907.48	252118	279000000	72200000	35900000	105000000	405000000	145000000	378000000	1150000000	219000000	471000000	281000000	109000000	36900000	41000000	88900000	240000000	719000000	211000000	474000000	355000000	3990000000	1410000000	1280000000	5020000000	1150000000	1030000000	2200000000	614000000	2910000000	5090000000
2085	1331.23	52.1447	28300000000	0	0	0	0	0	22388.5	41317	14718.8	17936.1	58811.3	20323.2	3018.99	0	0	0	313471	246000000	33600000	40400000	77100000	384000000	221000000	584000000	1070000000	259000000	485000000	463000000	66900000	36700000	21400000	97500000	236000000	343000000	167000000	599000000	396000000	2450000000	1180000000	1090000000	1090000000	980000000	941000000	2000000000	1780000000	1720000000	1610000000
4326	1334.32	43.3215	7370000000	0	0	0	0	0	0	0	0	0	8901.54	0	0	0	0	0	37535.4	7.25641e+06	10800000	4.94157e+06	15700000	170000000	47400000	263000000	399000000	142000000	105000000	108000000	20300000	4.60572e+06	1.76814e+06	3.29485e+06	114000000	308000000	12400000	136000000	167000000	669000000	1050000000	204000000	262000000	151000000	76900000	356000000	66000000	46100000	363000000
2223	1335.32	44.0661	21500000000	83931.6	0	0	0	0	0	0	19122.5	7778.2	11694.3	0	0	0	0	0	92698.6	98400000	72200000	12900000	134000000	267000000	38000000	819000000	754000000	293000000	508000000	191000000	69600000	12500000	4.34012e+06	13900000	113000000	258000000	28700000	467000000	157000000	1090000000	1370000000	934000000	675000000	797000000	480000000	528000000	200000000	323000000	489000000
3806	1347.22	52.1255	13700000000	0	13558.1	0	20947.1	0	12679.6	37331.1	37600.6	10212.1	0	5724.59	0	0	2040.94	7199.95	182268	79600000	38900000	18400000	43600000	171000000	81900000	223000000	376000000	95000000	193000000	183000000	29200000	15100000	10200000	37500000	113000000	212000000	64200000	349000000	202000000	889000000	629000000	844000000	775000000	585000000	558000000	599000000	560000000	505000000	794000000
10325	1324.24	41.9821	3230000000	0	0	0	0	0	0	11889.2	0	0	0	0	0	0	0	0	0	6.55617e+06	2.51138e+06	189349	4.87877e+06	14900000	11000000	43800000	38600000	34400000	5.63351e+06	3.61969e+06	1.10854e+06	114089	2.92853e+06	1.3701e+06	10600000	31700000	2.0808e+06	47400000	21100000	243000000	660000000	152000000	39300000	44700000	128000000	171000000	20000000	100000000	165000000
8778	1347.3	46.5077	4520000000	0	0	0	0	0	0	0	0	0	0	0	0	0	0	0	0	1.78772e+06	0	0	0	8.20122e+06	2.22345e+06	6.07134e+06	22000000	3.45017e+06	14600000	2.71153e+06	5.04731e+06	1.73924e+06	1.35408e+06	964984	25600000	27200000	15700000	110000000	11100000	1820000000	326000000	218000000	580000000	750000000	157000000	149000000	29800000	95100000	242000000
8947	1325.24	42.0529	4200000000	0	0	0	0	0	0	0	0	0	0	0	0	0	0	0	0	5.64177e+06	2.01271e+06	593080	4.29206e+06	6.44532e+06	8.94138e+06	13600000	30200000	7.63857e+06	13600000	2.62299e+06	1.32627e+06	974370	1.16194e+06	1.8185e+06	7.05591e+06	26100000	3.83251e+06	41800000	16900000	91000000	218000000	143000000	233000000	198000000	92600000	113000000	43000000	103000000	74400000
8141	1341.26	44.4021	4780000000	0	0	0	0	0	0	0	0	0	0	0	0	0	0	0	8645.34	1.56445e+06	0	932764	2.32354e+06	7.63146e+06	3.17419e+06	14200000	71600000	9.69742e+06	13500000	11600000	3.75295e+06	0	880583	1.49856e+06	3.62307e+06	6.30447e+06	2.4763e+06	60200000	3.80466e+06	276000000	289000000	291000000	163000000	70900000	181000000	203000000	32400000	158000000	249000000
11615	1357.25	38.9549	341000000	0	0	0	0	0	0	0	0	0	0	0	0	0	0	0	0	1.6484e+06	1.33954e+06	0	0	1.61434e+06	0	0	4.12114e+06	0	0	0	0	0	0	0	0	0	504388	2.6389e+06	1.75337e+06	17100000	14500000	28600000	17000000	16700000	8.0051e+06	5.745e+06	10000000	15300000	4.49791e+06
8201	1331.29	44.591	5920000000	0	0	0	0	0	0	0	0	0	0	0	0	0	0	0	8064.15	1.27228e+06	2.64813e+06	569219	1.8341e+06	3.54786e+06	1.39445e+06	7.82039e+06	38700000	9128418	6.2982e+06	4.70149e+06	4.92575e+06	1.12439e+06	907380	1.01676e+06	12100000	30100000	8.43055e+06	22900000	44900000	658000000	313000000	277000000	66600000	1330000000	253000000	848000000	54500000	148000000	696000000
10425	1340.24	51.8898	1060000000	0	0	0	0	0	0	0	0	0	0	0	0	0	0	0	0	0	0	0	117183	0	0	3.28793e+06	0	138806	0	0	0	0	0	0	0	0	0	1.16471e+06	1.19403e+06	16400000	21000000	25300000	14100000	43900000	14200000	33000000	19600000	44200000	67000000
2796	1330.22	56.3339	11500000000	0	0	0	0	0	0	9077.31	12610.9	0	0	0	0	0	0	0	121718	109000000	28100000	11200000	36800000	142000000	86000000	220000000	368000000	79600000	215000000	169000000	8.26117e+06	16700000	9.79163e+06	41000000	151000000	282000000	87600000	320000000	152000000	719000000	566000000	551000000	658000000	466000000	385000000	403000000	292000000	385000000	870000000
8263	1331.22	47.6913	1290000000	0	17772.8	0	0	0	11005.8	9446.93	0	0	0	0	0	0	0	0	15691.4	13600000	3.79963e+06	119853	0	4.56261e+06	13400000	12500000	82300000	5.90525e+06	14700000	30200000	3.77213e+06	1.34665e+06	3.97501e+06	5.23252e+06	9.49876e+06	66000000	19500000	82500000	51100000	35400000	110000000	75100000	95900000	69800000	74500000	35700000	75200000	57000000	65500000
3308	1334.31	45.8905	11100000000	0	0	0	0	0	0	0	22337.6	9549.85	59303.4	8976.67	0	0	0	0	29163.6	18300000	47000000	4.23117e+06	13700000	95700000	65900000	178000000	911000000	105000000	512000000	101000000	21200000	9.27296e+06	1.78652e+06	9.39405e+06	60000000	761000000	14000000	827000000	283000000	459000000	358000000	659000000	763000000	462000000	235000000	137000000	309000000	63900000	657000000
148	1333.33	55.3379	249000000000	2.0268e+06	1.56844e+06	671964	2.01558e+06	3.58927e+06	6.0162e+06	11000000	17800000	7.78374e+06	6.62864e+06	2.06093e+06	644869	37093.7	33610.2	0	2.32146e+06	2030000000	820000000	479000000	1030000000	4410000000	1430000000	6260000000	9040000000	3250000000	7410000000	8050000000	2890000000	982000000	1090000000	3310000000	12800000000	7820000000	4380000000	7340000000	3400000000	41900000000	32300000000	24800000000	25800000000	6010000000	8370000000	10800000000	3930000000	6570000000	19100000000
3722	1332.3	51.083	27500000000	0	9965.39	14625.4	0	0	41395.2	34371.1	40335.1	8238.11	14591.8	0	0	0	0	0	1711.23	15100000	7.61834e+06	4.08804e+06	33500000	102000000	71500000	159000000	192000000	36900000	190000000	109000000	79700000	6.07884e+06	11800000	39600000	199000000	785000000	96100000	900000000	599000000	1880000000	2700000000	2550000000	1620000000	1880000000	1550000000	1430000000	817000000	1170000000	1140000000
5627	1332.32	56.6576	5130000000	0	0	0	0	0	0	0	0	0	5935.4	0	0	0	0	0	3318.08	3.57708e+06	474546	215427	746858	5.63802e+06	3.46325e+06	5.62941e+06	26400000	2.67932e+06	8.02887e+06	3.59485e+06	626351	0	727711	2.6786e+06	9.6504e+06	49800000	18200000	146000000	39100000	1200000000	247000000	502000000	1020000000	558000000	67200000	206000000	96200000	113000000	481000000
6575	1340.24	49.7518	3220000000	0	0	0	0	0	0	0	0	0	0	0	0	0	0	0	0	1.11441e+06	516467	17180.5	579937	1.77516e+06	0	24100000	3.85841e+06	1.78139e+06	1.99707e+06	0	487074	0	0	0	2.01927e+06	1.99371e+06	0	9.26994e+06	2.10105e+06	60200000	56800000	82100000	61700000	57200000	74300000	230000000	18600000	67100000	146000000
7553	1332.3	48.9591	11400000000	0	0	0	0	0	7649.73	7615.79	15646.3	0	0	0	0	0	0	0	7194.67	23000000	8.20121e+06	4.92266e+06	11800000	10000000	14100000	51800000	25300000	11600000	108000000	47800000	44600000	15900000	7.17056e+06	13200000	61500000	725000000	59700000	162000000	78600000	2300000000	1730000000	1620000000	1530000000	433000000	314000000	860000000	317000000	185000000	67900000
4736	1357.25	45.1841	5200000000	0	0	0	0	0	0	0	0	0	0	0	0	0	0	0	0	3.97513e+06	778236	783929	3.11107e+06	5.28499e+06	4.24939e+06	15000000	13000000	10200000	12600000	2.8946e+06	2.02822e+06	0	0	0	5.95812e+06	3.8936e+06	700376	13500000	6.77632e+06	87800000	97400000	155000000	305000000	96900000	249000000	63000000	150000000	80800000	207000000
7618	1349.32	46.0615	4250000000	0	0	0	0	0	0	0	0	0	0	0	0	0	0	0	8610.66	4.81223e+06	2.75811e+06	1.38833e+06	2.62219e+06	26800000	5.43188e+06	118000000	114000000	36300000	30200000	42600000	12700000	1.32263e+06	8.30526e+06	4.64761e+06	27100000	30500000	17900000	53500000	93200000	1460000000	806000000	114000000	29400000	453000000	201000000	242000000	8.93531e+06	41300000	281000000
3184	1324.24	48.354	5750000000	0	0	0	0	0	0	0	0	0	0	0	0	0	2450.82	0	0	0	818306	0	1.76773e+06	4.02809e+06	0	21400000	11000000	2.08717e+06	12100000	0	0	0	694858	1.01868e+06	3.46863e+06	36800000	1.17504e+06	74200000	120000000	370000000	549000000	1010000000	161000000	189000000	143000000	68400000	267000000	83400000	801000000
1771	1334.33	52.0377	32000000000	0	14774.1	0	0	0	101151	132537	42592.7	39798.2	18770.5	18887.6	3088.89	1496.89	2101.46	0	213166	102000000	69300000	29900000	203000000	514000000	166000000	1130000000	1150000000	209000000	608000000	360000000	91300000	4.76637e+06	26800000	100000000	525000000	304000000	290000000	1390000000	744000000	6760000000	3720000000	3990000000	3750000000	939000000	741000000	1480000000	801000000	559000000	2330000000
6410	1340.24	42.9109	2020000000	0	0	0	0	0	0	0	0	0	0	0	0	0	0	0	0	0	0	0	0	2.32111e+06	1.81061e+06	5.22723e+06	5.65154e+06	4.6661e+06	4.47884e+06	0	0	0	0	0	1.92617e+06	4.84034e+06	907678	8.69712e+06	3.03322e+06	67600000	69600000	43300000	71000000	16300000	60700000	32200000	58600000	27800000	174000000
2260	1349.32	51.0915	38200000000	0	12164.6	0	0	0	10801.5	7625.44	8439.22	0	7247.16	5280.03	0	0	0	0	38663.2	64400000	22400000	6.80161e+06	53300000	140000000	94200000	180000000	314000000	101000000	251000000	127000000	68900000	8.54434e+06	7.7708e+06	54600000	306000000	632000000	152000000	897000000	681000000	10100000000	3290000000	2740000000	2420000000	2420000000	1690000000	1970000000	1040000000	1220000000	1650000000
2986	1330.22	49.0044	7780000000	0	0	0	18623.1	0	53336.3	14966.9	19382.9	29959.6	11760.5	8171.04	12277.6	2526.62	1714.2	0	838270	198000000	82300000	52700000	53200000	191000000	293000000	133000000	636000000	255000000	333000000	247000000	25100000	49700000	54700000	51300000	178000000	355000000	69700000	368000000	297000000	378000000	346000000	667000000	507000000	279000000	333000000	347000000	540000000	293000000	378000000
5326	1349.32	47.4651	9020000000	0	0	0	0	0	0	0	0	0	11028.2	0	0	0	0	3888.65	14642.8	8.62804e+06	1.89329e+06	4.26683e+06	12400000	7.76753e+06	14100000	131000000	158000000	65600000	190000000	100000000	3.96025e+06	1.70678e+06	3.75307e+06	11400000	92300000	62600000	31600000	215000000	91900000	1010000000	2410000000	772000000	677000000	1300000000	327000000	353000000	84000000	217000000	879000000
2980	1335.34	49.9884	5810000000	0	0	0	0	0	8097.46	0	0	0	0	0	0	0	0	0	83236.8	131000000	54300000	6.3626e+06	67600000	338000000	269000000	761000000	823000000	232000000	291000000	218000000	55900000	11100000	15200000	163000000	53800000	213000000	87900000	658000000	109000000	568000000	893000000	617000000	326000000	489000000	163000000	212000000	120000000	140000000	277000000
10815	1342.27	43.0628	7160000000	0	0	0	0	0	0	0	0	0	0	0	0	0	0	0	6143.7	7.36058e+06	1.17844e+06	804933	1.53703e+06	5.48761e+06	2.33805e+06	10700000	29900000	4.04054e+06	7.00354e+06	3.02373e+06	2.35874e+06	585096	0	1.24138e+06	2.86388e+06	8.17543e+06	1.38657e+06	25600000	4.74725e+06	232000000	1810000000	74900000	228000000	162000000	186000000	1310000000	19300000	62400000	220000000
10369	1330.22	47.7168	1280000000	85131.1	54162.6	0	0	41982	22804.5	48574.5	16124.3	5662.05	8974.66	0	0	0	0	0	5645.19	9.24399e+06	6.48218e+06	1.66784e+06	1.34977e+06	4.24093e+06	6.78892e+06	22300000	71900000	7.45216e+06	5.58198e+06	4.66936e+06	1.45888e+06	1.15219e+06	1.73412e+06	3.22855e+06	10500000	50400000	14600000	74200000	19400000	26400000	65100000	59000000	62100000	42700000	52000000	58000000	70800000	38300000	59100000
4713	1341.26	45.332	9360000000	0	0	0	0	0	0	0	0	0	0	0	0	0	0	0	29357.5	54300000	10100000	1.51548e+06	22800000	37100000	20700000	64000000	193000000	77700000	52000000	48400000	3.55359e+06	3.31016e+06	2.87043e+06	14300000	90800000	156000000	23600000	166000000	63900000	3920000000	942000000	610000000	673000000	536000000	351000000	445000000	94400000	381000000	2410000000
8808	1342.27	41.6019	2770000000	0	0	0	0	0	0	0	0	0	0	0	0	0	0	0	0	2.94702e+06	0	0	1.10382e+06	3.19458e+06	2.58927e+06	6.49951e+06	25000000	9.05655e+06	10900000	3.00319e+06	1.1396e+06	0	0	693114	4.31914e+06	6.7837e+06	1.30952e+06	12400000	4.92513e+06	78800000	69900000	59100000	218000000	64300000	76000000	71500000	17600000	67200000	225000000
2578	1325.24	48.8067	9090000000	0	0	0	0	0	0	0	0	0	0	0	0	0	0	0	0	1.8556e+06	0	1.05647e+06	0	3.01614e+06	0	0	0	0	5.55404e+06	0	0	1.38316e+06	0	0	0	40300000	2.29283e+06	26500000	46700000	240000000	227000000	202000000	118000000	607000000	1920000000	116000000	53300000	214000000	187000000
5063	1325.24	43.4426	7050000000	0	0	0	0	0	0	0	0	0	0	0	0	0	0	0	6368.27	3.99263e+06	1.60741e+06	605362	3.99772e+06	5178367	9.25575e+06	35800000	69900000	16900000	28300000	4.82372e+06	5.49173e+06	0	584335	940683	26900000	18100000	1.48854e+06	120000000	16000000	217000000	194000000	574000000	219000000	263000000	81600000	224000000	140000000	146000000	300000000
4926	1332.3	43.4527	5990000000	0	0	0	0	0	0	0	31206.7	0	0	0	0	0	0	0	6759.22	3.05964e+06	2.48942e+06	1.35295e+06	9.39196e+06	7.64382e+06	14900000	51500000	155000000	16200000	37200000	20800000	30800000	1.37933e+06	1.52445e+06	4.61004e+06	60500000	146000000	27200000	265000000	25500000	246000000	696000000	141000000	449000000	80900000	413000000	321000000	122000000	163000000	318000000
9602	1324.24	46.0736	3090000000	0	0	0	0	0	0	0	0	0	0	0	0	0	0	0	193.47	3.58297e+06	2.4069e+06	626262	2.95311e+06	26400000	9.3509e+06	28000000	16800000	21300000	10300000	5.61016e+06	1.62653e+06	0	401609	954078	27200000	18200000	1.68062e+06	47100000	7.84983e+06	810000000	179000000	606000000	70400000	113000000	115000000	42500000	26300000	117000000	74200000
3790	1351.34	44.036	7450000000	0	0	0	0	0	0	0	0	0	0	0	0	0	0	0	38906.7	66400000	19000000	1.57477e+06	10500000	133000000	75700000	265000000	402000000	101000000	254000000	123000000	28400000	3.63806e+06	7.16657e+06	19200000	27600000	213000000	54600000	242000000	54100000	851000000	1940000000	517000000	1140000000	375000000	223000000	279000000	79700000	152000000	313000000
961	1347.31	51.2866	42700000000	0	0	0	0	0	0	0	0	0	0	0	0	0	0	0	2626.02	14600000	6.6715e+06	1.33475e+06	6.26322e+06	47800000	18600000	53600000	69500000	31300000	18400000	57200000	2.67696e+06	1.89076e+06	632863	10200000	104000000	189000000	109000000	745000000	532000000	2120000000	2340000000	5620000000	5590000000	4290000000	2810000000	3150000000	785000000	2100000000	1270000000
8882	1330.29	42.9871	6030000000	0	0	0	0	0	0	0	0	0	0	0	0	0	0	0	7680.67	3.76532e+06	1425781	412208	3.57107e+06	5.23017e+06	2.89771e+06	26800000	6.51851e+06	3.91409e+06	7.23943e+06	6.14503e+06	3.82065e+06	2.12064e+06	1.12931e+06	1.08025e+06	5.77957e+06	28700000	6.55159e+06	35600000	33800000	74500000	86500000	271000000	204000000	171000000	645000000	117000000	75500000	107000000	254000000
4526	1341.26	45.9448	5940000000	0	0	0	0	0	0	0	0	0	0	0	0	0	0	0	10126.2	4.49545e+06	5.73174e+06	1.51548e+06	2.51118e+06	24500000	18900000	14000000	87200000	9.67075e+06	12900000	20800000	2.98833e+06	914989	1.78286e+06	5.09236e+06	17200000	17900000	3.09865e+06	135000000	75600000	182000000	449000000	168000000	470000000	189000000	180000000	186000000	144000000	181000000	250000000
3770	1330.3	55.8343	6380000000	0	0	0	0	11767.6	59815	77346.5	291324	225525	120645	6209.13	3607.68	0	0	0	15793.2	39100000	4.15305e+06	3.18585e+06	14900000	158000000	52700000	153000000	392000000	106000000	162000000	180000000	81600000	2.58297e+06	16000000	63300000	316000000	298000000	106000000	283000000	106000000	2660000000	592000000	755000000	1130000000	323000000	377000000	155000000	143000000	84400000	489000000
12922	1331.29	42.1041	414000000	0	0	0	0	0	0	0	0	0	0	0	0	0	0	0	0	2.6471e+06	0	669873	1.33419e+06	5.43674e+06	6.21751e+06	13100000	2.66756e+06	1.81775e+06	0	0	0	0	0	0	2.07767e+06	2.52188e+06	418087	3.92049e+06	2.71983e+06	14600000	46300000	21400000	10500000	8.9706e+06	13800000	14000000	7.63035e+06	26100000	4.36661e+06
7299	1341.26	48.3246	4340000000	0	0	0	0	0	0	0	0	0	11214	10141.2	4354.95	3241.4	45373.7	0	8251.26	14100000	1.73991e+06	1.0318e+06	1.93937e+06	37300000	7.42588e+06	135000000	87200000	15000000	11400000	15300000	1.78353e+06	1.29944e+06	1.15625e+06	1.1337e+06	13400000	16700000	9.26303e+06	63700000	48000000	133000000	478000000	641000000	632000000	320000000	47500000	141000000	95800000	59500000	913000000
9884	1347.3	48.0646	2270000000	0	0	0	0	0	0	0	0	0	0	0	0	0	0	0	6723.74	6.95795e+06	7.20968e+06	474044	9.17677e+06	62800000	2.03052e+06	12900000	33700000	4.9746e+06	25000000	30700000	11900000	1.66151e+06	15500000	18500000	4.69223e+06	57800000	29900000	36300000	70900000	473000000	418000000	468000000	303000000	106000000	46600000	12200000	20400000	11900000	45300000
7332	1330.22	55.8301	2540000000	0	0	0	0	0	0	17323.8	7287.76	4922.53	6023.28	0	0	0	0	0	153003	33500000	5.67662e+06	14700000	12000000	46900000	92600000	222000000	57400000	101000000	50400000	42300000	1.94758e+06	6.416e+06	1.06712e+06	2.90391e+06	112000000	27800000	19900000	294000000	9.93158e+06	69300000	41500000	541000000	92900000	35900000	54300000	22800000	269000000	43900000	115000000
4182	1330.28	45.5723	7840000000	0	0	0	0	0	8367.96	0	0	0	0	0	0	0	0	0	0	0	1.40716e+06	0	0	3.69145e+06	3.28691e+06	7.62623e+06	9.00741e+06	7.11641e+06	18900000	3.35626e+06	9.09555e+06	0	1.8714e+06	1.19655e+06	8.45624e+06	77300000	2.16395e+06	148000000	62200000	122000000	428000000	178000000	252000000	381000000	138000000	2090000000	142000000	143000000	195000000
12479	1341.24	39.4208	356000000	0	0	0	0	0	0	0	0	0	0	0	0	0	0	0	0	0	0	0	0	1.76284e+06	1.98165e+06	4.8642e+06	0	1.33901e+06	0	0	0	0	0	1.66981e+06	0	0	0	3.76278e+06	1.16659e+06	13000000	13600000	12100000	8.77111e+06	5.25447e+06	8.41969e+06	8.01295e+06	2.6034e+06	7.94919e+06	11500000
9680	1341.26	41.5595	2850000000	0	0	0	0	0	0	0	0	0	0	0	0	0	0	0	4767.02	998385	1.01921e+06	455550	2.43083e+06	4.96897e+06	2.05309e+06	16000000	9.43395e+06	5.14267e+06	6.14632e+06	3.27069e+06	0	0	0	0	3.07659e+06	17700000	1.11205e+06	8.46233e+06	11600000	12000000	152000000	111000000	129000000	120000000	66100000	121000000	36600000	94000000	62100000
9807	1331.23	54.0109	3180000000	0	0	0	0	0	0	0	0	0	0	0	0	0	0	0	7549.38	7.05887e+06	2.58294e+06	1.80611e+06	3.47004e+06	14000000	6.31759e+06	27600000	203000000	10100000	31800000	59800000	3.59302e+06	939641	2.22336e+06	3.86872e+06	12000000	40600000	14300000	34500000	39600000	373000000	68900000	97400000	432000000	199000000	14100000	169000000	16900000	161000000	406000000
2621	1331.22	48.9734	7650000000	46774.8	15962.9	17316.5	0	0	21397.7	7456.44	9283.92	0	0	0	0	0	2146.82	0	591807	171000000	67100000	47100000	81200000	212000000	312000000	209000000	586000000	243000000	84200000	249000000	53100000	48200000	53200000	67100000	154000000	372000000	99300000	271000000	281000000	268000000	336000000	533000000	411000000	316000000	407000000	362000000	500000000	284000000	349000000
9105	1324.24	46.564	3540000000	0	0	0	0	0	0	0	0	0	0	0	0	0	0	0	0	4.43794e+06	2.6384e+06	601638	3.16325e+06	26700000	6.50983e+06	28600000	73900000	13900000	38000000	4.20928e+06	3.23251e+06	0	764988	3.52101e+06	3.65713e+06	12700000	1.96347e+06	47400000	8.68916e+06	547000000	371000000	32100000	214000000	128000000	189000000	215000000	15700000	64200000	211000000
18106	654.564	26.3433	3.59335e+06	4.80245e+06	601325	6.52008e+06	9.34584e+06	8.36343e+06	10100000	28000000	16200000	1.82135e+06	2.79527e+06	1.2403e+06	107929	45593.7	65242.5	176681	0	0	0	0	0	113868	0	0	156647	0	0	0	0	0	0	0	0	0	0	0	0	1.50269e+06	1.54256e+06	0	0	875811	0	0	0	335653	0
13191	758.629	29.5326	196000000	8.41935e+06	2.53914e+06	31700000	22500000	170000000	6.48946e+06	2.69579e+06	4.75733e+06	1.94469e+06	1.46098e+06	230851	102389	25556.3	62132	22843.4	406628	247000000	210000000	132000000	179000000	60100000	9.51283e+06	68500000	217000000	130000000	32700000	7.16133e+06	896893	926506	869792	2.99502e+06	1.50845e+06	2.49497e+06	505226	0	0	0	0	0	0	0	0	0	0	618780	757800
1346	584.526	21.2673	15100000000	3030000000	595000000	2230000000	2370000000	1150000000	3.77488e+06	272000000	171000000	76200000	55500000	19700000	20900000	6.96451e+06	7.27229e+06	29300000	648715	137000000	44900000	9.22814e+06	125000000	224000000	37200000	177000000	351000000	212000000	364000000	1050000000	654000000	384000000	1130000000	1730000000	143000000	985000000	386000000	1160000000	112000000	195000000	200000000	967000000	181000000	54300000	9.15221e+06	59800000	0	19200000	36700000
614	810.755	43.6564	8020000000	127000000	30100000	47600000	26700000	18700000	30900000	44600000	43700000	35800000	31500000	27500000	13300000	7.67282e+06	11200000	40400000	0	893000000	0	0	0	1030000000	0	1600000000	2770000000	414000000	2890000000	2930000000	653000000	0	202000000	683000000	748000000	1850000000	609000000	443000000	142000000	2020000000	717000000	201000000	795000000	530000000	293000000	498000000	0	123000000	588000000
2215	738.661	33.8787	8780000000	276000000	66200000	326000000	283000000	1090000000	105000000	80100000	87200000	36000000	49500000	19000000	7.3768e+06	3.23824e+06	2.56974e+06	13800000	3.96003e+06	3570000000	3070000000	1460000000	5200000000	6330000000	4920000000	13600000000	28600000000	12800000000	14600000000	8740000000	1780000000	1020000000	606000000	1260000000	545000000	0	165000000	46400000	0	0	0	0	0	0	0	17100000	0	0	0
13952	898.784	42.8337	99600000	156000000	9.22663e+06	239000000	171000000	308000000	14800000	8.08169e+06	20700000	5.81926e+06	9.02526e+06	10200000	3.42883e+06	2.69013e+06	3.26194e+06	3.20734e+06	0	20100000	881891	0	2.2454e+06	1.71755e+06	0	25700000	57400000	0	11900000	7.19019e+06	0	0	7.00755e+06	7.95717e+06	0	635850	19500000	0	0	0	4.2416e+06	0	2.95133e+06	620435	0	122537	950566	0	3.17205e+06
14334	734.628	29.3054	76400000	1.24369e+06	271506	11300000	9.37461e+06	225000000	11800000	4.96849e+06	8.10041e+06	3.08942e+06	3.66292e+06	520415	155409	41733.4	0	219392	0	13700000	31400000	16100000	43600000	58500000	28800000	54400000	335000000	235000000	91400000	49200000	0	0	0	5.94919e+06	0	0	0	0	0	0	0	273102	0	0	0	0	0	0	0
14946	786.659	32.6533	173000000	824000000	72200000	986000000	613000000	247000000	14000000	14500000	15500000	4.14485e+06	2.74766e+06	1.36987e+06	633348	319226	179827	141018	262753	133000000	117000000	67400000	95300000	110000000	62500000	129000000	354000000	175000000	62500000	86600000	6.67007e+06	8.97561e+06	3.28175e+06	5125020	7.86991e+06	4.3174e+06	735011	0	467871	2.02899e+06	785247	3.47547e+06	1.08887e+06	1.04926e+06	980731	634908	609457	721766	1.02258e+06
8525	870.751	38.9109	1370000000	1380000000	407000000	1170000000	671000000	1500000000	27800000	163000000	198000000	75200000	96700000	12400000	12800000	6.02527e+06	868502	274272	796906	0	453678	299000000	87200000	0	103000000	0	0	49300000	0	0	0	3.77598e+06	0	0	0	0	0	125000000	29700000	152000000	72200000	1.47473e+06	54500000	11300000	0	4.7476e+06	5.91864e+06	0	0
2488	870.753	39.3156	4850000000	4240000000	1040000000	4630000000	13300000000	20000000000	142000000	111000000	151000000	55000000	73000000	47100000	20000000	15800000	12100000	8.75538e+06	557034	755000000	287000000	209000000	53300000	195000000	109000000	299000000	162000000	81800000	240000000	213000000	40200000	30200000	90900000	114000000	46900000	77500000	29700000	72000000	51900000	254000000	237000000	211000000	140000000	83200000	64400000	131000000	132000000	34300000	77100000
13097	740.64	25.6989	590000000	3.73829e+06	232194	10900000	6.86003e+06	9.88223e+06	375745	687456	147847	166676	131794	36685	19233.1	28837.4	14634.7	346367	65218.2	42300000	92800000	32400000	32800000	295000000	371000000	3480000000	993000000	184000000	887000000	265000000	13700000	9.00959e+06	14000000	5.26483e+06	48300000	154000000	24800000	35700000	0	3.75462e+06	2.37856e+06	2.98794e+06	1.86818e+06	9.76981e+06	7.16782e+06	5.45052e+06	1.15748e+06	9.88916e+06	21400000
6538	768.708	38.5006	729000000	30200000	8.2482e+06	15700000	15400000	10700000	7.3417e+06	15200000	19600000	11700000	13700000	13500000	4.50009e+06	3.86694e+06	3.9786e+06	3.79115e+06	0	67900000	2.79265e+06	2.54793e+06	3.87464e+06	74200000	6.80016e+06	58700000	166000000	40000000	291000000	170000000	60200000	19200000	58600000	50100000	16700000	61700000	66200000	28200000	9.59638e+06	117000000	55000000	39000000	70400000	31300000	11000000	22000000	1.51624e+06	6.49701e+06	35400000
1265	836.77	43.7766	1430000000	193000000	46400000	136000000	76600000	7.9065e+06	46400000	135000000	80900000	44400000	43000000	37400000	15300000	9.86866e+06	25500000	79000000	0	367000000	0	0	0	220000000	0	0	690000000	0	0	809000000	0	0	0	670000000	0	0	213000000	0	0	95400000	0	0	401000000	0	0	0	0	0	53400000
589	836.77	44.3645	7590000000	1340000000	570000000	2170000000	3010000000	2340000000	66500000	73000000	185000000	47300000	38700000	32300000	17500000	12200000	31600000	46500000	0	2300000000	0	0	0	2030000000	0	3250000000	5100000000	0	5340000000	5780000000	7.49343e+06	0	327000000	1790000000	83800000	930000000	1450000000	0	0	1530000000	0	0	1190000000	533000000	0	532000000	0	0	625000000
11672	1006.94	45.5768	253000000	0	0	0	0	0	0	0	9077.11	0	0	0	0	0	0	0	63184.2	71600000	164000000	12700000	52800000	157000000	17100000	421000000	185000000	20900000	186000000	85600000	49500000	11400000	23300000	138000000	379000000	282000000	18200000	18100000	2.39756e+06	29700000	8.37459e+06	20100000	8.32085e+06	2.25983e+06	0	0	0	0	0
11893	636.556	22.3257	1360000000	747000000	194000000	970000000	1020000000	635000000	7.11797e+06	1.17348e+06	7.96864e+06	3.23684e+06	12800000	3.78878e+06	689769	220843	1.40033e+06	3.48075e+06	0	20200000	4.23696e+06	0	0	0	0	0	93200000	0	0	0	0	0	0	0	0	0	9.35328e+06	0	0	0	708000000	0	3.04677e+06	0	0	0	0	0	0
7530	684.614	31.1414	291000000	8.25973e+06	3.4799e+06	1.27369e+06	1.61569e+06	4.6945e+06	4.94048e+06	6.00952e+06	2.61413e+06	3.67925e+06	911412	1.17945e+06	1.09356e+06	1.11037e+06	481488	5.07971e+06	0	2.60189e+06	18300000	0	5.41259e+06	137000000	48500000	962000000	576000000	399000000	1200000000	126000000	0	0	45200000	67600000	250000000	0	25100000	0	0	0	0	0	5.81962e+06	75644.5	0	0	0	0	4.70058e+06
394	810.754	44.3728	12900000000	161000000	46800000	111000000	140000000	129000000	24000000	40200000	35600000	30400000	30700000	95100000	11600000	6.21113e+06	33700000	40400000	0	1660000000	933000000	175000000	1160000000	1960000000	463000000	4650000000	4910000000	1500000000	5770000000	4880000000	3410000000	35600000	952000000	892000000	2410000000	4430000000	910000000	2630000000	262000000	1580000000	852000000	380000000	779000000	669000000	609000000	694000000	0	270000000	658000000
473	820.739	40.7288	6060000000	7210000000	3770000000	15200000000	14100000000	16700000000	405000000	559000000	477000000	175000000	167000000	116000000	51500000	36000000	32800000	119000000	0	1360000000	98600000	0	595000000	4850000000	0	8980000000	12900000000	2130000000	10700000000	11100000000	330000000	0	517000000	1240000000	0	353000000	2440000000	0	0	226000000	0	0	305000000	0	0	0	0	0	141000000
11321	812.674	33.0044	976000000	963000000	98700000	943000000	699000000	3060000000	118000000	69900000	85300000	34700000	59800000	16800000	4.27462e+06	1.23611e+06	1.06357e+06	923505	1.79756e+06	1230000000	881000000	587000000	1020000000	559000000	101000000	323000000	724000000	468000000	211000000	149000000	20700000	10700000	1.72522e+06	9.82536e+06	126000000	14200000	1.77614e+06	0	1.29205e+06	8.33559e+06	5.08394e+06	7.21151e+06	3.17686e+06	2.54539e+06	1.64315e+06	2.46002e+06	1.63783e+06	2.29201e+06	737961
7730	794.723	39.207	185000000	31300000	2.77537e+06	92000000	71900000	1.68284e+06	35800000	56800000	74100000	42900000	45300000	36800000	12200000	7.36933e+06	5.21666e+06	22200000	0	53300000	0	0	0	53100000	0	132000000	18900000	0	74400000	19800000	0	0	0	81800000	0	0	2.23504e+06	0	0	0	10900000	0	147535	12300000	0	15400000	0	0	501656
18201	696.614	30.667	184000000	89172	39753.9	52449.5	71576.8	122283	68289.6	260893	95973.4	51447.8	19433	32388.7	11462.6	4502.88	5416.79	69836	10099.4	19400000	19600000	21300000	10100000	174000000	155000000	1080000000	386000000	70800000	200000000	18800000	0	0	17700000	91700000	498000000	7.75889e+06	3.56077e+06	0	0	0	0	0	0	0	0	0	0	0	194607
17337	838.689	32.7443	38600000	3210000000	316000000	1580000000	1780000000	3220000000	75300000	78400000	122000000	57600000	51700000	27900000	6802201	2.61721e+06	1.26119e+06	245958	542097	18300000	5.17481e+06	4.14788e+06	3.47834e+06	0	0	0	0	1.00298e+06	0	2.09272e+06	1.66738e+06	710207	581676	0	2.21121e+06	2.27974e+06	389542	1.03946e+06	611417	2.44425e+06	1.03144e+06	2.18739e+06	3.3806e+06	1.33742e+06	1.382e+06	2.01342e+06	1.1683e+06	1.94687e+06	724649
6717	822.755	42.0864	52200000	120000000	28400000	176000000	139000000	26700000	41100000	48600000	71700000	44800000	43800000	39600000	15000000	10100000	11400000	1.39993e+06	0	17200000	0	0	0	0	0	0	1.06215e+06	0	0	0	0	0	104000000	246000000	0	0	120000000	0	0	0	0	0	0	0	0	0	0	0	0
2989	766.693	37.5564	1260000000	121000000	51900000	189000000	88100000	200000000	12500000	13300000	18300000	7.38454e+06	8.94036e+06	2.25456e+06	2.10504e+06	119291	81753.2	16000000	0	0	0	0	0	0	0	0	1120000000	0	632000000	1150000000	0	0	22700000	420000000	0	0	207000000	0	0	36700000	0	0	85800000	0	0	0	0	0	58000000
1440	818.723	38.5568	871000000	7410000000	1850000000	6500000000	6540000000	7810000000	118000000	148000000	142000000	57500000	61700000	47700000	21400000	12900000	10000000	34100000	0	320000000	0	0	0	464000000	0	352000000	2590000000	0	263000000	1280000000	0	0	69700000	478000000	0	0	187000000	0	0	0	0	0	47800000	0	0	0	0	0	10900000
3032	846.755	40.6075	1220000000	6190000000	2240000000	7570000000	7330000000	21600000000	524000000	545000000	589000000	235000000	272000000	208000000	81200000	55900000	37600000	31700000	0	667000000	135000000	829146	273000000	15500000	0	411000000	0	34400000	743000000	350000000	0	0	0	42700000	0	296000000	145000000	199000000	0	0	0	0	38500000	0	0	10900000	0	0	20300000
9282	831.744	33.9284	1520000000	467069	769815	2.45151e+06	1.9938e+06	5.09321e+06	79431.2	312279	46384.4	30828.3	16226	39688.6	18040.7	4376.58	75914.1	19956.6	988331	463000000	499000000	265000000	439000000	929000000	885000000	4060000000	1880000000	721000000	2390000000	820000000	103000000	45300000	44800000	59600000	223000000	711000000	81400000	98100000	4.54362e+06	23300000	20300000	38200000	8.72457e+06	50300000	27300000	11100000	1.66794e+06	26400000	56900000
63	768.707	39.9702	100000000000	2840000000	867000000	1420000000	794000000	1930000000	668000000	858000000	608000000	178000000	170000000	81600000	37000000	15100000	19000000	52200000	43500000	20900000000	11200000000	8070000000	17200000000	26500000000	23200000000	56200000000	71900000000	28900000000	56300000000	42600000000	18100000000	16400000000	12200000000	12500000000	17000000000	17300000000	3430000000	11300000000	2830000000	6530000000	3410000000	3750000000	3880000000	4120000000	3850000000	3090000000	1110000000	2060000000	2810000000
600	614.572	26.7355	13100000000	126000000	175000000	91400000	39200000	40400000	161000000	189000000	174000000	150000000	105000000	69600000	72100000	51300000	32300000	127000000	5.94665e+06	837000000	530000000	292000000	827000000	973000000	2230000000	2080000000	4790000000	1820000000	6180000000	1750000000	1380000000	906000000	750000000	774000000	1510000000	2450000000	890000000	1300000000	474000000	919000000	1100000000	1160000000	483000000	353000000	322000000	270000000	313000000	389000000	159000000
7608	834.754	42.9723	35600000	6.49464e+06	4.73513e+06	7.60357e+06	4.92755e+06	8.24426e+06	3.75216e+06	1.16131e+06	1.84702e+06	1.74563e+06	2.44032e+06	2.34299e+06	1.34137e+06	856636	608172	6.20604e+06	0	70400000	0	0	0	0	0	0	0	0	0	0	0	0	0	0	0	0	0	0	0	0	0	0	0	0	0	0	0	0	0
15987	856.735	38.773	57900000	875000000	84600000	227000000	272000000	603000000	3.83754e+06	11100000	43900000	5.88841e+06	6.22607e+06	7.29954e+06	1.4879e+06	2.14296e+06	451198	796077	0	11500000	6.76093e+06	899212	3.5035e+06	13200000	0	22800000	4.22405e+06	1.27437e+06	10300000	3.02361e+06	1.76417e+06	0	701993	1168238	4.2851e+06	5.01068e+06	77744.6	445195	812871	18200000	1.77204e+06	785508	1.29758e+06	1.25469e+06	1.88724e+06	413377	12900000	5.02542e+06	1.11813e+06
15675	812.673	31.4552	51700000	242000000	48200000	173000000	320000000	354000000	55300000	56000000	94000000	29500000	31600000	16300000	5.41438e+06	1.00336e+06	221029	259502	35018.9	5.48279e+06	8.66698e+06	2.83517e+06	8.58268e+06	18100000	0	0	3.25981e+06	0	8.64959e+06	2.52924e+06	0	0	0	1.44956e+06	7.65457e+06	14500000	0	1.39787e+06	1.79895e+06	8.3368e+06	3.86709e+06	1.72293e+06	2589718	3.62863e+06	1.53921e+06	1.42379e+06	1.36823e+06	1.37244e+06	926862
6818	556.494	18.9783	488000000	970000000	143000000	710000000	524000000	373000000	226000000	170000000	170000000	82500000	70900000	37200000	10400000	4.00881e+06	3.95289e+06	18900000	0	64400000	0	0	44200000	199000000	0	0	95600000	11000000	0	198000000	75400000	24000000	89700000	130000000	0	0	21400000	0	0	0	0	14000000	0	0	0	0	0	0	0
663	782.723	41.4764	9150000000	167000000	32500000	68700000	40100000	42000000	26700000	34500000	29900000	24300000	24700000	19800000	9.3521e+06	5.27036e+06	7.02541e+06	29500000	0	2790000000	1340000000	596000000	1470000000	2320000000	1150000000	4920000000	5180000000	1520000000	6160000000	4740000000	2520000000	198000000	788000000	811000000	1360000000	2150000000	508000000	1460000000	130000000	990000000	367000000	156000000	466000000	349000000	241000000	399000000	0	106000000	359000000
9364	816.707	36.8381	125000000	1800000000	836000000	1920000000	1910000000	3190000000	42500000	43700000	50300000	14000000	25200000	18300000	12800000	5.04012e+06	4.03124e+06	3.46962e+06	0	73200000	51800000	26400000	78700000	113000000	2.13573e+06	183000000	341000000	167000000	149000000	27200000	15300000	0	0	8.21981e+06	0	11700000	7.87014e+06	29600000	0	0	0	0	0	0	0	0	0	0	0
2965	848.771	44.256	2070000000	453000000	194000000	498000000	589000000	894000000	14500000	15400000	13800000	6.80237e+06	4.72043e+06	1.89889e+06	1.95727e+06	1.09944e+06	527327	3.01539e+06	0	412000000	38400000	0	0	380000000	0	2350000000	1820000000	61900000	1890000000	1090000000	0	0	23100000	173000000	0	46400000	189000000	43900000	0	74300000	220000000	0	365000000	78400000	41800000	66700000	0	2.09847e+06	210000000
9717	746.568	19.2996	1870000000	1430000000	539000000	123000000	140000000	309000000	243000000	414000000	289000000	138000000	159000000	103000000	62700000	20200000	7.7672e+06	29600000	722783	37100000	299000000	79000000	26100000	33100000	7.78224e+06	18600000	41200000	6.76649e+06	9.53933e+06	10800000	28000000	3.17801e+06	450174	4.08032e+06	4.06221e+06	34100000	1.22123e+06	15600000	5.07401e+06	23100000	12100000	4.50829e+06	5.63132e+06	36000000	2.25895e+06	6.54975e+06	5.71241e+06	1.28508e+06	1.73838e+06
14902	770.569	18.3571	502000000	234000000	109000000	17400000	27300000	81600000	1.70767e+06	2.9519e+06	5.86744e+06	1.02383e+06	16800000	14000000	13000000	1087396	4.32367e+06	5.04613e+06	30417.7	19200000	3.97266e+06	2.21669e+06	4.53719e+06	6.98686e+06	6.32494e+06	6.61044e+06	0	2.7037e+06	13000000	3.53922e+06	1.54462e+06	1.42905e+06	7.35033e+06	2.81313e+06	2.7215e+06	4.16208e+06	2.15691e+06	2.55259e+06	1.57927e+06	14300000	10000000	5.25852e+06	2.46058e+06	3.83269e+06	1.91044e+06	15000000	2.17274e+06	916571	1.56427e+06
2468	862.786	44.4397	274000000	753000000	270000000	1510000000	2090000000	2080000000	35400000	52800000	65200000	37000000	36800000	29900000	14400000	9.03925e+06	10900000	34400000	0	715000000	0	0	0	0	0	0	0	0	0	337000000	0	0	0	209000000	0	0	135000000	0	0	0	0	0	0	0	0	0	0	0	0
3761	628.551	24.2729	9570000000	506066	3.22505e+06	7.21389e+06	13300000	70000000	61300000	10000000	10700000	5.47574e+06	19600000	28200000	856190	17500000	425652	4.04779e+06	623649	2150000000	2040000000	1020000000	5020000000	3820000000	4620000000	13200000000	36800000000	19500000000	16200000000	12200000000	2500000000	3230000000	1680000000	4510000000	2640000000	657000000	351000000	138000000	7.92104e+06	17100000	0	0	0	0	0	9.4729e+06	26700000	0	0
14327	816.703	35.0481	46800000	850000000	78400000	392000000	203000000	1100000000	74500000	211000000	296000000	105000000	114000000	143000000	18100000	8.2646e+06	1.10274e+06	1.21916e+06	0	36500000	36200000	19200000	11500000	15500000	1.92516e+06	2.81282e+06	7.214e+06	16200000	1.83384e+06	15100000	3.29395e+06	2.03842e+06	1.71873e+06	6.03693e+06	0	1.07567e+06	120646	2.92224e+06	1.13167e+06	4.74584e+06	0	0	0	0	528199	383429	167408	0	0
1789	864.802	47.0218	1180000000	416000000	180000000	625000000	693000000	672000000	16400000	20200000	22300000	11200000	10500000	8.49603e+06	5.11952e+06	2.85494e+06	4.05757e+06	12100000	0	490000000	0	0	0	685000000	0	547000000	1810000000	0	1090000000	2110000000	0	0	27400000	574000000	0	334000000	347000000	0	0	24800000	11000000	0	218000000	0	0	0	0	0	23400000
9817	608.525	20.5151	1100000000	3120000000	516000000	1450000000	1660000000	919000000	28100000	27000000	20500000	5.88465e+06	8.0015e+06	1.52766e+06	1.19054e+06	198592	326805	1.93729e+06	0	11100000	3.0659e+06	11700000	20300000	5.75834e+06	5024039	11600000	17200000	2.55088e+06	5.77439e+06	2.46418e+06	0	0	461185	2.02242e+06	13500000	120000000	38400000	58300000	11300000	49900000	221000000	859000000	214000000	78600000	67000000	6.62727e+06	10900000	6.73857e+06	64500000
1932	978.905	45.8261	4400000000	0	0	0	0	0	8484.1	8790.47	23635.2	27365.8	24211.4	36345.7	18358.4	16442.3	30056.5	118547	4.49728e+06	1520000000	1130000000	674000000	1430000000	1730000000	2220000000	4450000000	3430000000	770000000	3710000000	2280000000	608000000	488000000	757000000	2240000000	3030000000	3720000000	289000000	478000000	244000000	674000000	274000000	680000000	365000000	104000000	65400000	2.97329e+06	0	1.38759e+06	7.7388e+06
10730	890.817	47.6099	96200000	7.41034e+06	7.45043e+06	9.3997e+06	7.3372e+06	1.75775e+06	601107	1.2321e+06	1.52438e+06	1.16622e+06	738322	146077	315306	161066	317959	1.94618e+06	0	0	0	0	0	0	0	0	0	0	1.4874e+06	102000000	0	0	0	35900000	0	0	32100000	0	0	0	0	0	0	0	0	0	0	0	7.23172e+06
14941	716.526	16.1301	33600000	1230000000	81700000	71600000	147000000	103000000	111000000	80800000	71600000	32800000	26100000	11900000	5.18998e+06	1.0855e+06	1.13538e+06	5.24428e+06	15801.9	12200000	3.33277e+06	1.30085e+06	7.71463e+06	4.52905e+06	3.81895e+06	10900000	11600000	25000000	17800000	30900000	38900000	18800000	33200000	16300000	3.13757e+06	3.51208e+06	0	0	0	0	2.30141e+06	2.14252e+06	1.44469e+06	0	1.85077e+06	0	654164	761738	1.3634e+06
14006	856.741	39.5814	164000000	167000000	47100000	85300000	67300000	17400000	2.69184e+06	3.52952e+06	4.76507e+06	2.12118e+06	3.27447e+06	1.66466e+06	1.49569e+06	1.32293e+06	431263	395268	4353.2	13900000	1.22086e+06	5.63815e+06	1.25827e+06	11600000	7.91461e+06	48100000	7.36957e+06	1.98272e+06	5.90694e+06	3.45489e+06	4.63586e+06	466225	2.06602e+06	2.26947e+06	2.68364e+06	3.51554e+06	1.45413e+06	16600000	1.56088e+06	45100000	8.28741e+06	8.30073e+06	15000000	9.92373e+06	1.54446e+06	46200000	32400000	797875	3.95985e+06
5911	882.776	27.8882	2260000000	0	25485.3	110271	55326.3	0	40322.9	119297	0	9008.76	0	13412.7	7773	4004.09	0	10116	114867	221000000	152000000	130000000	197000000	1090000000	798000000	2000000000	4220000000	1390000000	4510000000	700000000	75400000	50900000	123000000	180000000	827000000	302000000	95600000	282000000	55200000	607000000	71700000	382000000	209000000	55400000	138000000	39200000	23200000	37800000	68500000
12849	878.584	15.0495	8.42178e+06	344000000	10700000	3.58373e+06	6.47843e+06	8.30252e+06	1.66944e+06	2.03486e+06	2.11427e+06	2.04265e+06	691461	646621	340657	110635	15296.5	64920.9	0	0	3.33625e+06	0	0	0	0	6.11068e+06	6.93658e+06	0	0	0	0	2.83385e+06	0	0	0	0	0	0	1.16201e+06	0	1.38791e+06	0	0	0	1.33696e+06	1.65746e+06	0	0	0
2703	894.754	37.529	8630000000	3020000000	538000000	2360000000	3850000000	6320000000	87700000	74300000	29000000	51100000	30500000	19100000	843721	1.95246e+06	996720	1.01654e+06	337302	380000000	118000000	65300000	66100000	105000000	118000000	209000000	211000000	46800000	166000000	136000000	22900000	20500000	29500000	42900000	57200000	58300000	30200000	151000000	83700000	348000000	374000000	173000000	184000000	146000000	115000000	123000000	266000000	66200000	118000000
13712	790.692	34.7481	355000000	2700000000	112000000	409000000	252000000	202000000	307000000	467000000	470000000	175000000	159000000	119000000	24800000	9.68063e+06	2.76577e+06	4.73324e+06	0	17900000	4.50408e+06	5.26891e+06	29100000	4.19267e+06	7.09662e+06	15100000	57700000	8.1473e+06	47400000	51200000	1.58097e+06	1.67183e+06	4.82728e+06	33100000	6.89553e+06	1.94751e+06	8.2624e+06	1.82731e+06	0	3.31714e+06	2.54087e+06	4.47205e+06	6.70165e+06	2.85805e+06	1.15557e+06	1.70548e+06	2.08219e+06	2.50838e+06	3.24601e+06
17034	848.768	45.9967	0	2.06951e+06	781556	2.66316e+06	2.18743e+06	27900000	0	0	51561.2	0	0	11399.2	0	0	0	0	0	0	0	0	0	0	0	0	0	0	0	0	0	0	0	0	0	0	0	0	0	0	0	0	0	0	0	0	0	0	0
757	838.786	47.0802	10900000000	53000000	20100000	45000000	44400000	23400000	10800000	16500000	14900000	12100000	11900000	10500000	4.68712e+06	2.52693e+06	3.63753e+06	16300000	0	507000000	455000000	113000000	685000000	928000000	361000000	2660000000	2470000000	809000000	3270000000	3070000000	1370000000	91800000	361000000	608000000	2000000000	4460000000	670000000	1480000000	374000000	1110000000	721000000	600000000	677000000	590000000	755000000	623000000	107000000	416000000	715000000
847	782.723	40.7438	4020000000	184000000	35500000	69900000	52500000	32000000	29900000	41200000	41500000	30200000	27600000	22700000	11700000	6.6524e+06	8.75122e+06	30400000	0	799000000	0	0	21500000	653000000	0	1180000000	2410000000	521000000	2430000000	2380000000	520000000	0	133000000	522000000	399000000	1070000000	423000000	203000000	35400000	969000000	306000000	0	404000000	200000000	53000000	171000000	0	0	257000000
2799	852.801	47.5997	1530000000	11700000	1.87364e+06	17300000	16500000	16600000	6.13982e+06	8.1735e+06	8.36237e+06	6.13292e+06	6.1981e+06	4.99669e+06	2.68656e+06	1.48843e+06	2.23277e+06	6.74928e+06	0	124000000	0	0	0	255000000	0	0	523000000	0	744000000	702000000	246000000	0	101000000	126000000	255000000	96800000	124000000	29600000	52800000	312000000	126000000	2.90265e+06	173000000	116000000	53100000	118000000	0	1.42866e+06	105000000
3325	880.598	16.1443	3.55996e+06	1620000000	62500000	27700000	48400000	126000000	18300000	13100000	11800000	7.76968e+06	6.26291e+06	4.16491e+06	2.81245e+06	1.15684e+06	901011	1.98619e+06	0	0	0	0	0	0	0	0	0	0	0	0	0	0	0	0	0	4.78268e+06	0	0	0	0	0	0	0	0	0	0	0	0	1.27597e+06
4190	832.739	39.7668	0	391000000	94200000	120000000	424000000	225000000	14700000	21300000	19400000	17000000	12600000	17300000	3.34796e+06	5.59883e+06	1.96788e+06	23000000	0	0	0	0	0	0	0	0	0	0	0	0	0	0	0	0	0	0	0	0	0	0	0	0	0	0	0	0	0	0	0
3087	818.724	38.0818	313000000	1300000000	213000000	1820000000	1310000000	1170000000	175000000	658000000	593000000	206000000	208000000	165000000	37000000	67000000	8.96354e+06	51500000	0	472000000	0	0	0	144000000	0	0	537000000	0	0	265000000	0	0	0	52300000	0	0	157000000	0	0	0	0	0	5.15213e+06	0	0	0	0	0	0
6130	866.78	34.6095	3140000000	956398	958079	2.10814e+06	2.12181e+06	1.26038e+06	349500	252392	200644	101976	39827.8	76538.7	44713.7	27617.1	15267.9	62970.2	1.46033e+06	391000000	317000000	324000000	475000000	1190000000	1220000000	6550000000	3690000000	1540000000	4720000000	1800000000	273000000	110000000	1030000000	1610000000	6080000000	1240000000	146000000	251000000	19500000	20100000	80700000	117000000	126000000	121000000	126000000	68600000	22900000	85100000	153000000
8137	838.748	33.9455	1230000000	90326.6	185447	98601.7	109275	99687.3	516271	229009	34920.9	23916.9	34123.6	27448.4	14159.7	27627	76243.8	168483	388523	459000000	149000000	156000000	133000000	293000000	279000000	735000000	1020000000	152000000	408000000	692000000	426000000	188000000	114000000	299000000	99300000	651000000	53100000	176000000	29100000	126000000	67000000	123000000	48200000	15400000	48200000	7.15348e+06	10900000	22900000	9.51893e+06
6929	610.541	21.8861	1020000000	2520000000	616000000	2430000000	2270000000	1940000000	165000000	48300000	85300000	26700000	63000000	13700000	4.66376e+06	2.20724e+06	2.94864e+06	7.56569e+06	0	0	0	0	0	0	0	39800000	27600000	0	0	0	0	0	0	28000000	0	0	0	0	0	0	1040000000	0	39121.3	0	0	0	0	0	0
507	872.77	41.4872	20500000000	11800000000	3550000000	12500000000	16800000000	22600000000	275000000	216000000	360000000	104000000	105000000	99400000	42400000	21100000	25900000	36400000	0	1620000000	592000000	158000000	427000000	730000000	0	1420000000	1530000000	100000000	2150000000	1570000000	0	0	283000000	306000000	302000000	416000000	276000000	222000000	202000000	1100000000	1030000000	659000000	693000000	371000000	239000000	611000000	438000000	146000000	401000000
14765	840.706	34.3935	32900000	1440000000	231000000	894000000	2900000000	4090000000	59700000	70700000	96600000	31300000	28900000	25600000	5.06886e+06	1.28973e+06	917109	960403	131183	8.71512e+06	7.71581e+06	69100000	11900000	1.42651e+06	0	13500000	0	1.32298e+06	3.0203e+06	3.43991e+06	1.98436e+06	0	0	4.5593e+06	18200000	1.43039e+06	0	968985	769296	0	0	0	1.13622e+06	0	0	841189	551449	1.64099e+06	0
16903	758.627	28.7107	75900000	10100000	563257	20600000	8.23039e+06	91900000	7.41617e+06	1.88216e+06	5.01369e+06	1.85302e+06	5.88646e+06	313691	406988	63355.1	6124.58	12340.4	73621.5	101000000	63600000	30900000	24600000	36100000	0	0	15000000	4.77553e+06	0	2.84422e+06	3.1162e+06	0	1.48042e+06	1.47655e+06	2.87913e+06	3.12421e+06	366017	968777	0	2.30564e+06	1.81556e+06	2.08578e+06	1.01666e+06	0	1.28911e+06	1.09033e+06	854923	726352	859953
14003	600.521	22.6465	46900000	185299	696434	8.62287e+06	5.10651e+06	46700000	81600000	153000000	117000000	26200000	30100000	12900000	4.88931e+06	1.03686e+06	988846	3.38192e+06	0	0	7.46022e+06	0	0	0	0	0	157208	1.35236e+06	160000000	32300000	32800000	31500000	22800000	44000000	69900000	57200000	0	0	0	523335	0	0	0	0	0	0	0	0	0
1830	656.582	27.2351	34600000000	2.2156e+06	5.15796e+06	14700000	30500000	400000000	122000000	64700000	63000000	28700000	54700000	37100000	6.23605e+06	18300000	1.85342e+06	8.62861e+06	11000000	7350000000	7870000000	3970000000	15200000000	14500000000	19200000000	55400000000	125000000000	69700000000	57700000000	38500000000	8510000000	8860000000	4460000000	10200000000	6720000000	1930000000	1080000000	715000000	128000000	113000000	1.39656e+06	0	0	0	4.48329e+06	180000000	146000000	24900000	0
7800	906.614	16.4603	4.82889e+06	343000000	30200000	8.51553e+06	12100000	35000000	7.36515e+06	4.47664e+06	3.72394e+06	2.2014e+06	1.57908e+06	1.20406e+06	749368	178050	62448.1	580145	0	0	1.67674e+06	0	0	0	0	0	0	0	0	0	0	0	0	0	3.69687e+06	0	0	0	0	0	0	0	2.2361e+06	0	0	0	2.16105e+06	0	0
11822	810.67	29.6945	847000000	0	2.28219e+06	0	0	427000000	0	439679	418192	2.7612e+06	2.18641e+06	1.80443e+06	1.22255e+06	152665	16437.4	18957.1	2.76083e+06	1110000000	403000000	126000000	570000000	415000000	42500000	56200000	10800000	5.93843e+06	56200000	8.86486e+06	3.75642e+06	1.53876e+06	0	1.24152e+06	1.67633e+06	0	0	0	2.63791e+06	260000000	41100000	65300000	110000000	87400000	2.32348e+06	2.11177e+06	2.0529e+06	0	2.8339e+06
5697	852.801	47.096	440000000	9.20772e+06	361102	854456	13700000	3.78965e+06	5.40859e+06	11300000	2.54365e+06	4.72308e+06	5.88362e+06	8.0688e+06	1.75681e+06	1.42547e+06	3.43096e+06	9.65666e+06	0	39000000	0	37900000	4.49136e+06	42600000	5.72692e+06	224000000	59700000	57700000	98300000	142000000	40000000	67800000	2.82428e+06	0	465000000	2.42971e+06	5.35589e+06	211000000	0	56600000	23400000	18100000	58800000	23800000	9.93532e+06	46300000	0	0	23000000
14366	732.615	27.6044	85200000	3.16203e+06	372958	11100000	10400000	165000000	8.16013e+06	4.62313e+06	5.77288e+06	2.21023e+06	2.35207e+06	429601	30257.4	21415.9	24094.5	10083.8	61944.8	73700000	54700000	44100000	87800000	15200000	61800000	51600000	126000000	56500000	24200000	8.41921e+06	5.24511e+06	2.9409e+06	2.62646e+06	5.9724e+06	3.82813e+06	11600000	0	1.35288e+06	771370	3.48772e+06	0	2.20809e+06	0	0	0	0	0	0	778911
10746	762.661	32.4668	208000000	211000000	41000000	60600000	118000000	956000000	52100000	38900000	47500000	18300000	15800000	9.42799e+06	1.88846e+06	657500	241426	2.23284e+06	0	89500000	65500000	12400000	85200000	156000000	67400000	392000000	933000000	380000000	246000000	260000000	0	0	0	19000000	0	0	10700000	0	0	0	0	0	0	0	0	0	0	0	0
5821	822.755	43.9797	378000000	230000000	33600000	276000000	137000000	165000000	8.49542e+06	6.85153e+06	6.04979e+06	955712	683459	606222	56003.2	526838	429599	938336	0	0	0	0	0	142000000	0	256000000	614000000	0	316000000	185000000	23800000	0	0	189000000	149000000	175000000	119000000	0	0	43700000	0	0	15300000	0	0	0	0	0	54900000
14273	858.75	40.1163	22500000	643000000	88900000	533000000	507000000	644000000	6.32447e+06	1.48861e+06	28300000	3.55832e+06	7.4421e+06	21300000	2.36999e+06	2.39017e+06	1.31883e+06	2.29648e+06	0	11600000	0	0	0	0	0	0	0	0	0	0	0	0	0	2.08794e+06	0	0	2.30984e+06	0	0	0	0	46773.1	0	0	0	0	0	0	0
13734	870.753	39.9554	123000000	3040000000	847000000	2660000000	3810000000	6040000000	104000000	188000000	119000000	37000000	48900000	32300000	14800000	9.95064e+06	18000000	7.61024e+06	9274.45	163000000	98900000	57800000	123000000	102000000	0	15400000	7.92194e+06	0	8.93209e+06	8.24455e+06	0	0	1.18029e+06	7.61649e+06	0	0	2.14165e+06	0	0	10100000	685514	0	220892	0	0	2.31363e+06	0	0	782848
16125	858.749	39.1263	19000000	79400000	17000000	85400000	1020000000	17800000	3.82929e+06	1.23352e+06	19500000	6.23224e+06	4.70414e+06	23700000	2.47914e+06	1976865	345518	287840	13168	0	0	5.20278e+06	25622.9	1.11903e+06	0	0	0	0	0	0	0	0	0	0	0	0	0	0	0	842158	1.71467e+06	303927	106049	0	175809	470802	120311	811440	0
10108	844.738	38.7241	86400000	9320000000	2820000000	7580000000	5040000000	12100000000	174000000	169000000	272000000	95800000	131000000	50600000	39900000	27200000	13700000	25300000	0	301000000	21400000	24300000	31600000	87700000	0	0	0	0	0	0	0	0	0	8.13598e+06	0	0	38800000	0	0	0	0	0	0	0	0	0	0	0	0
16299	866.721	35.4339	78600000	9860000000	1430000000	3280000000	8120000000	13200000000	323000000	410000000	573000000	202000000	200000000	150000000	56500000	29700000	5.3435e+06	13800000	74769.5	82700000	14100000	9.07507e+06	9.86406e+06	15900000	1.58839e+06	25700000	2.4463e+06	1.72065e+06	8101682	9.97991e+06	975342	1.19464e+06	1.0505e+06	1.50286e+06	5.43238e+06	3.09665e+06	3.14033e+06	2.57995e+06	950752	3.74492e+06	1.81416e+06	2.67328e+06	2.71017e+06	1.80028e+06	2.28369e+06	1.33934e+06	1.15455e+06	2.2138e+06	893033
11786	580.494	19.1277	1800000000	42000000	1.08062e+06	11000000	8.70657e+06	2.19524e+06	428721	0	0	188560	11600000	4.20076e+06	12800000	5701992	3.73797e+06	22700000	37162.5	3.39083e+06	0	574596	1.12918e+06	5.88675e+06	0	6.24439e+06	6.74478e+06	2.47837e+06	0	7.69962e+06	8.26878e+06	5.43235e+06	3.15471e+06	3.8499e+06	1.32507e+06	0	1.38815e+06	0	1.15828e+06	0	2.55041e+06	2.44087e+06	8.27196e+06	1400205	2.96132e+06	3.78766e+06	24600000	2.66641e+06	4.18878e+06
13378	784.643	29.9401	369000000	36100000	1.45477e+06	57000000	51100000	689000000	35500000	20100000	26300000	11400000	19700000	5.82509e+06	1.37763e+06	229674	273499	190405	229070	580000000	315000000	293000000	473000000	126000000	5.10771e+06	0	70000000	24800000	12300000	10400000	4.04972e+06	4.84956e+06	0	8.77967e+06	0	3.09997e+06	0	0	0	0	2.43209e+06	1.71873e+06	0	0	0	1.17898e+06	0	1.14308e+06	2.30388e+06
8638	754.656	25.0072	79800000	25800000	15400000	61000000	21000000	16700000	2.94727e+06	4.07079e+06	4.94811e+06	3.42572e+06	8.61512e+06	7.9366e+06	7.297e+06	7.05559e+06	15900000	15600000	72176.5	20200000	3.81314e+06	3.78278e+06	5.87118e+06	17300000	24100000	90500000	305000000	76100000	195000000	154000000	34900000	63300000	46100000	66900000	13600000	15500000	443213	0	0	3.10573e+06	1.39098e+06	0	0	0	1.26472e+06	0	0	0	0
11817	934.645	18.3451	11800000	659000000	39300000	20600000	18800000	36500000	3.20326e+06	6.55072e+06	1.81732e+06	1.86057e+06	422896	604489	699159	456793	157309	632858	0	5.63267e+06	2.49025e+06	0	0	0	0	5.04934e+06	0	0	0	0	0	0	0	0	0	0	0	0	1.26624e+06	0	2.98121e+06	0	0	0	1.59616e+06	0	1.31559e+06	0	0
3602	658.542	20.9472	955000000	4910000000	1010000000	2830000000	1530000000	2220000000	81500000	70300000	54100000	31400000	36700000	17900000	7.70887e+06	5.58632e+06	3.8666e+06	8.68793e+06	474166	259000000	126000000	74900000	196000000	275000000	176000000	543000000	616000000	172000000	551000000	671000000	487000000	392000000	228000000	403000000	810000000	583000000	141000000	105000000	69300000	80900000	34600000	134000000	32500000	22100000	56300000	10300000	13900000	27100000	17100000
11925	882.772	28.5989	836000000	963776	1.09533e+06	1.05293e+06	3.1173e+06	3.28705e+06	127079	519733	132650	17402.9	23993.2	20275.6	8321.75	4162.33	7771.34	10837.6	396322	124000000	83700000	51700000	108000000	541000000	533000000	2580000000	1310000000	436000000	1390000000	402000000	55400000	92200000	130000000	279000000	1590000000	263000000	28600000	114000000	813484	67900000	2.50843e+06	19800000	4.62929e+06	3.29583e+06	11600000	12800000	2.57517e+06	6.15161e+06	13400000
3251	810.685	43.5022	10500000000	0	0	0	0	0	0	0	0	8463.74	0	0	0	0	0	0	16547.7	7.06267e+06	7.76205e+06	2.18517e+06	2.76984e+06	15200000	5.15232e+06	40900000	38500000	9.22185e+06	10600000	22100000	2.11673e+06	819331	1.06471e+06	1.08747e+06	11300000	205000000	55200000	205000000	139000000	410000000	240000000	349000000	274000000	276000000	427000000	713000000	371000000	628000000	972000000
4274	928.833	46.1024	6180000000	81800000	5.498e+06	144000000	110000000	73300000	2.02161e+06	2.06026e+06	5.76284e+06	2.99993e+06	3.47212e+06	2.17402e+06	1.5427e+06	680196	561149	2.02954e+06	340186	111000000	74000000	41200000	76200000	85500000	93200000	249000000	250000000	58700000	280000000	162000000	32600000	42100000	44900000	38800000	56400000	103000000	27800000	114000000	87600000	166000000	337000000	284000000	177000000	121000000	116000000	202000000	204000000	51600000	76400000
13063	738.66	34.8228	192000000	10700000	3.59018e+06	25200000	13600000	72900000	4.6874e+06	4.5353e+06	3.75353e+06	1.15286e+06	173706	273646	300375	60174	70911.9	858093	0	25100000	43000000	30500000	48900000	144000000	84500000	450000000	1120000000	429000000	164000000	112000000	896434	0	4.32417e+06	15600000	1493181	0	0	0	0	0	0	0	0	0	0	0	0	0	0
7375	810.718	28.2272	1660000000	13300000	6.30187e+06	26400000	5.48446e+06	8.39462e+06	3.42565e+06	6.78632e+06	2.04185e+06	436813	2.02613e+06	129076	323829	191328	156652	182464	1.25214e+06	651000000	356000000	221000000	357000000	638000000	711000000	2140000000	1110000000	418000000	3280000000	1290000000	1280000000	613000000	264000000	284000000	840000000	784000000	116000000	356000000	14500000	40700000	36200000	20500000	14100000	23900000	18000000	13600000	4.60528e+06	15300000	30200000
5876	980.922	44.1733	628000000	0	0	0	0	0	0	0	0	0	0	0	0	0	3485.41	5489.25	1.78485e+06	315000000	226000000	112000000	297000000	304000000	255000000	667000000	399000000	95800000	410000000	214000000	46500000	114000000	38600000	111000000	234000000	219000000	30800000	146000000	17200000	58800000	32900000	118000000	55900000	22900000	10800000	0	0	480462	475511
2849	980.922	44.6565	1920000000	0	0	0	0	0	0	0	0	0	0	0	0	0	2620.49	22917.6	1.70445e+06	827000000	590000000	259000000	752000000	1150000000	908000000	2560000000	1600000000	326000000	1190000000	824000000	191000000	113000000	184000000	571000000	1180000000	1000000000	83800000	143000000	65700000	203000000	142000000	327000000	205000000	104000000	99600000	0	0	463863	475511
13481	820.739	42.0571	48300000	7.99303e+06	878650	12400000	7.2713e+06	15500000	421455	558180	338883	266069	115009	304141	74139.2	87721.1	63848.3	233950	0	17700000	0	0	0	0	0	0	122000000	0	0	95800000	0	0	0	71100000	0	0	8.84599e+06	0	0	10900000	0	0	11100000	0	0	0	0	0	0
11453	628.551	25.5058	76300000	4.67846e+06	0	5.6249e+06	4.66575e+06	34200000	51400000	94500000	68900000	18100000	18000000	7.40609e+06	3.37371e+06	811310	1.18823e+06	6.28793e+06	0	0	0	0	0	0	0	0	0	0	279000000	0	0	0	0	0	0	0	0	0	0	0	0	0	0	0	0	0	0	0	0
10778	682.597	28.8495	199000000	433795	1.32853e+06	1.59906e+06	7.96193e+06	104000000	197000000	398000000	268000000	55400000	50600000	19000000	6.84537e+06	1.82346e+06	2.36052e+06	8.32534e+06	0	0	26400000	0	0	0	0	0	256000000	49400000	859000000	24900000	0	0	14700000	16300000	0	0	0	0	0	0	0	0	8.58396e+06	0	0	0	0	0	0
12733	882.614	17.7887	13400000	198000000	12100000	693970	387942	13500000	677436	219431	479654	484980	459200	304300	284796	247718	468318	727525	0	39300000	2.23826e+06	1.76706e+06	9.64299e+06	0	0	0	3.96142e+06	0	0	0	0	0	0	1.64678e+06	0	0	0	0	0	0	0	0	0	0	0	0	0	0	0
1478	808.74	40.8829	713000000	249000000	48500000	252000000	198000000	42000000	186000000	251000000	283000000	148000000	167000000	144000000	24800000	15500000	22700000	75200000	0	422000000	0	0	0	215000000	0	56400000	1050000000	0	353000000	1030000000	0	0	0	322000000	0	0	220000000	0	0	0	0	0	116000000	0	0	0	0	0	46300000
7987	788.675	33.7581	230000000	1370000000	173000000	1630000000	943000000	1110000000	40000000	30700000	43200000	12800000	22400000	12000000	5.36066e+06	1.65757e+06	566870	1.21864e+06	241373	179000000	162000000	85800000	159000000	193000000	92700000	201000000	546000000	279000000	196000000	97800000	24400000	6.77764e+06	7.35267e+06	5.20958e+06	0	536814	576382	1.35309e+06	0	0	0	0	0	0	0	0	0	327840	1.09776e+06
96	794.723	40.0685	40600000000	20800000000	7800000000	18200000000	9800000000	8630000000	1890000000	2700000000	2140000000	590000000	638000000	433000000	179000000	141000000	87300000	155000000	0	15900000000	8930000000	5780000000	11200000000	19100000000	14300000000	41800000000	59900000000	20400000000	43800000000	38800000000	13400000000	10300000000	11800000000	16400000000	4010000000	6250000000	3280000000	5810000000	546000000	3230000000	1770000000	0	2610000000	2060000000	762000000	1090000000	0	310000000	538000000
9067	882.774	29.1512	4100000000	214795	219418	440602	135404	935960	93482.5	95241.1	67259.2	12757.6	58711.6	0	5793.17	4506.6	7892.65	8912.5	592821	427000000	521000000	246000000	470000000	1180000000	1130000000	31600000000	3510000000	1610000000	11300000000	1020000000	80400000	92200000	191000000	418000000	1640000000	458000000	78100000	114000000	2.98572e+06	12600000	30600000	48200000	40900000	46200000	36600000	30800000	2.57517e+06	48100000	52300000
6923	796.739	43.4556	256000000	5.7769e+06	5.19417e+06	5.77711e+06	1.14067e+06	9.87866e+06	7.25501e+06	6.58546e+06	2.31373e+06	389455	58435	519266	314246	318188	420109	579227	0	32300000	0	0	0	151000000	0	0	507000000	2.14529e+06	70900000	473000000	104000000	0	135000000	55300000	0	75700000	0	0	0	29000000	0	0	0	0	27000000	0	0	3.87581e+06	0
5941	860.771	42.2402	46800000	530000000	147000000	775000000	1250000000	911000000	27100000	27500000	34900000	20000000	21800000	17700000	6.77535e+06	4.52758e+06	3.84037e+06	22700000	0	0	0	0	0	0	0	0	0	0	0	0	0	0	0	91000000	0	0	0	0	0	0	0	0	0	0	0	0	0	0	0
11631	807.797	41.6767	1410000000	0	0	0	0	0	82070.3	144363	181859	31486.1	72566.8	38599	5281.91	3044.19	22892.1	27460.5	16866.4	14500000	39600000	1314894	2.44973e+06	62700000	9.37387e+06	192000000	473000000	264000000	644000000	595000000	152000000	75700000	85300000	114000000	102000000	266000000	23500000	172000000	39900000	1530000000	144000000	199000000	97000000	43900000	49200000	20500000	7.65105e+06	26500000	26900000
10269	896.762	37.3732	869000000	33700000	29100000	150000000	83300000	649000000	16900000	4.89048e+06	5.52157e+06	1.62393e+06	1.14442e+06	1.22254e+06	291921	147599	61154.3	199071	17778.9	36700000	3.22768e+06	1.78343e+06	8.37078e+06	10500000	19400000	10100000	8.94116e+06	2.40701e+06	16600000	6.41429e+06	13800000	5.43903e+06	2.23249e+06	2702022	6.12731e+06	5.50063e+06	4.26172e+06	14900000	14100000	36400000	51000000	33000000	58300000	16300000	9.60447e+06	20800000	43500000	5.86042e+06	15400000
4178	790.693	35.4692	607000000	1410000000	489000000	1610000000	1330000000	2360000000	96500000	110000000	124000000	50500000	55700000	36400000	6.19254e+06	4.76503e+06	2.35389e+06	18800000	0	126000000	3.11849e+06	0	40500000	299000000	57000000	561000000	1280000000	418000000	407000000	561000000	0	0	0	96000000	0	0	50300000	0	0	27700000	0	0	54500000	0	0	0	0	0	29200000
6692	656.581	28.6658	197000000	15700000	4.61064e+06	2.61342e+06	2.44739e+06	16600000	10800000	18900000	14900000	6.39214e+06	4.88168e+06	2.87427e+06	3.0071e+06	847651	1.52446e+06	9.20467e+06	0	0	0	0	0	0	0	0	0	0	864000000	0	0	0	0	0	0	0	0	0	0	0	5.59033e+06	0	3.21564e+06	32700000	0	0	0	0	0
7545	736.645	31.4769	868000000	28200000	4.38029e+06	45300000	42800000	483000000	39200000	28600000	35500000	14600000	18400000	7.55646e+06	1.17769e+06	363201	140505	2.78976e+06	0	214000000	258000000	95100000	723000000	428000000	412000000	1540000000	3190000000	1700000000	1390000000	963000000	93900000	57300000	73600000	160000000	0	0	0	0	0	0	0	0	0	0	0	0	0	0	0
5108	710.63	30.7488	2040000000	10300000	1.72803e+06	31900000	30400000	109000000	10200000	12500000	11900000	3.35715e+06	12100000	3.86758e+06	1.20753e+06	616213	106254	1.23651e+06	986812	869000000	785000000	363000000	1320000000	1030000000	868000000	2870000000	6880000000	3410000000	3970000000	1990000000	304000000	238000000	92500000	328000000	58400000	0	52100000	0	0	0	0	0	0	0	0	0	0	0	0
14871	978.907	46.2964	286000000	0	13689.7	0	0	0	8484.1	8790.47	0	0	7589.7	0	2557.51	0	1781.89	12302.1	78261.6	107000000	58800000	29700000	99400000	144000000	143000000	357000000	157000000	21400000	91200000	160000000	41200000	30100000	137000000	162000000	245000000	185000000	154000000	15700000	11200000	34500000	3.40783e+06	10400000	2.13311e+06	2.30431e+06	10700000	2.25746e+06	953731	1.38759e+06	7.7388e+06
16823	654.565	25.8116	34000000	366264	201640	5.56784e+06	8.99477e+06	99300000	196000000	417000000	282000000	59800000	50400000	18200000	6.68313e+06	1.79727e+06	1.98946e+06	4.39101e+06	0	0	2.76511e+06	0	3.28868e+06	0	0	0	42700000	0	24100000	0	0	0	0	0	0	0	0	0	0	611983	0	0	0	0	0	0	0	0	0
11755	754.62	23.4131	927000000	281067	181302	545270	1.00084e+06	973085	46612.1	268658	52271.5	85990	49715.2	67335.4	17402.1	16527.5	7543.03	18451	334646	140000000	175000000	84400000	150000000	568000000	599000000	3520000000	1590000000	509000000	1600000000	410000000	29800000	42500000	52900000	63500000	124000000	211000000	38800000	39100000	3.10525e+06	15100000	14800000	17200000	20000000	12200000	15600000	9.19596e+06	3.92324e+06	19300000	26200000
10951	606.507	19.2674	690000000	2750000000	493000000	1410000000	1380000000	718000000	27100000	21600000	15000000	6.46591e+06	5.50807e+06	2.97546e+06	939287	131738	198415	404058	96481.4	28300000	6.49559e+06	5.15533e+06	14600000	6.95392e+06	6.58503e+06	6.37762e+06	4.21387e+06	2.35357e+06	15000000	9.13689e+06	0	1.26039e+06	12100000	4.78004e+06	4.54774e+06	5.78221e+06	1.58329e+06	2.66284e+06	12100000	45600000	13400000	4.44242e+06	74400000	20600000	27100000	26900000	24400000	12700000	17700000
13694	768.671	27.3182	312000000	2.72923e+06	728746	2.98821e+06	583543	2.31034e+06	454980	252046	380203	147208	363349	191200	497433	588502	1.52185e+06	4.00026e+06	24002.1	28400000	29100000	18400000	19500000	182000000	223000000	1580000000	680000000	218000000	325000000	171000000	8.33291e+06	1.66002e+06	1.08966e+06	4.05678e+06	29300000	96300000	5.75895e+06	8.1194e+06	1.04997e+06	3.99764e+06	2.3353e+06	4.78726e+06	2.87804e+06	4.60929e+06	1.58911e+06	928929	1.83611e+06	3.77429e+06	7.39162e+06
11959	682.597	28.159	96400000	5.11898e+06	2.73e+06	4.29365e+06	3.09789e+06	42400000	4.07115e+06	3.78719e+06	3.67517e+06	1.55407e+06	1.57438e+06	944980	328345	112625	68285.2	1.45022e+06	0	64000000	26100000	5.20283e+06	11200000	1.55365e+06	0	117000000	645000000	150000000	87900000	144000000	9.79168e+06	1.36138e+06	0	15100000	0	0	0	0	0	0	0	0	0	0	0	0	0	0	0
17505	716.523	15.59	23200000	1120000000	48800000	9.80113e+06	2.9332e+06	26700000	5.50844e+06	5.74338e+06	2.63225e+06	2.40275e+06	5.45774e+06	3.97475e+06	2.51817e+06	484602	3.97401e+06	718786	12229	2.54332e+06	1.99007e+06	1.4343e+06	2.5671e+06	1.70047e+06	0	3.4574e+06	3.96513e+06	0	5.20206e+06	4.2424e+06	2.06084e+06	4.66226e+06	0	2.55663e+06	3.05933e+06	8.95367e+06	515682	2.00589e+06	570782	4.04974e+06	0	0	0	0	0	898733	613102	743659	1.34479e+06
15441	894.813	37.4949	127000000	0	0	0	0	0	0	0	0	0	0	0	8285.63	5710.35	8018.3	7691.03	23383.4	20500000	32300000	20900000	17300000	80300000	93200000	415000000	170000000	90800000	127000000	82900000	3.53758e+06	9.85018e+06	37800000	66300000	187000000	46300000	12600000	2.66081e+06	3.92188e+06	3.23586e+06	2.92199e+06	0	1.98822e+06	918160	3.14299e+06	1.30261e+06	0	1.28892e+06	2.51118e+06
531	896.769	39.3682	35500000000	1490000000	394000000	2380000000	3660000000	6420000000	81200000	38000000	66500000	49900000	58800000	38800000	17400000	10300000	6.02046e+06	14600000	0	1450000000	738000000	321000000	589000000	434000000	44600000	1550000000	1800000000	90400000	1610000000	1190000000	0	0	273000000	80000000	46300000	270000000	221000000	590000000	569000000	1440000000	2250000000	1880000000	731000000	522000000	531000000	1080000000	1160000000	119000000	448000000
2218	764.676	34.643	2370000000	957000000	133000000	544000000	472000000	2470000000	226000000	207000000	256000000	107000000	111000000	56700000	12700000	5.78428e+06	3.35792e+06	20800000	0	57400000	111000000	130000000	1470000000	1150000000	1020000000	5050000000	10200000000	4740000000	7180000000	3080000000	462000000	0	8.67864e+06	247000000	0	0	0	0	0	0	0	0	0	0	0	0	0	0	0
17602	852.568	14.8641	30000000	77800000	7.0192e+06	2.437e+06	337882	3.1e+06	0	0	41985	13552	32465.6	0	28617.4	7465.61	24429.9	27462.2	62232.5	2.16028e+06	0	7.99892e+06	0	0	3.43441e+06	8.99748e+06	3.708e+06	4.46672e+06	0	3.43231e+06	0	4.73613e+06	2.76247e+06	2.17415e+06	0	0	0	4.38033e+06	0	4.39678e+06	909904	5.80436e+06	0	0	1.68176e+06	0	2.04353e+06	1.41999e+06	1.35533e+06
7653	866.774	35.312	759000000	0	3.52982e+06	4.84974e+06	13900000	35700000	213891	0	0	0	0	0	0	0	19983.4	42711.6	128010	201000000	42800000	60300000	94100000	180000000	559000000	2090000000	933000000	271000000	835000000	829000000	61800000	18800000	65800000	140000000	143000000	191000000	29600000	57900000	5.11679e+06	10700000	15700000	16900000	24800000	41500000	45000000	24000000	9.27928e+06	26300000	31700000
15748	831.744	33.4896	436000000	125448	41637.1	260632	86449.7	118136	25013	51820.6	34048.3	46896.5	13982.6	19956.5	5787.95	3337.65	4565.12	7070.81	1.02357e+06	26000000	22100000	267000000	8.87599e+06	30600000	892000000	165000000	30500000	330000000	150000000	22200000	8.61218e+06	45300000	162000000	461000000	1930000000	265000000	11700000	103000000	512689	2.49542e+06	1.29655e+06	38200000	7.52171e+06	2.74657e+06	2.93019e+06	1.37005e+06	1.66794e+06	4.11006e+06	1.82824e+06
10753	890.722	33.3027	401000000	1360000000	112000000	756000000	4550000000	3820000000	64300000	33500000	98500000	11800000	16200000	22200000	2.15756e+06	1.50532e+06	642363	640911	34786.9	100000000	65100000	7.69913e+06	12700000	32600000	22800000	31000000	5.49352e+06	3.221e+06	8.07264e+06	10800000	971690	0	1.2029e+06	5.20165e+06	2.84457e+06	8.5433e+06	5.95904e+06	6.98316e+06	13200000	14700000	23800000	40500000	18900000	9.34135e+06	10500000	10800000	1.63656e+06	1.44207e+06	8.63238e+06
1089	808.74	41.8922	11100000000	33900000	41900000	16900000	8.47737e+06	39900000	26700000	36200000	32500000	27700000	16000000	14100000	7.85478e+06	5.06999e+06	7.20457e+06	40000000	0	316000000	0	0	0	225000000	0	0	951000000	0	0	40800000	0	0	1590000000	2120000000	0	0	1620000000	0	0	1630000000	0	0	1370000000	581000000	0	571000000	0	0	725000000
16609	742.542	16.6084	34300000	318000000	45000000	68900000	107000000	85700000	71000000	28500000	20800000	9.76458e+06	6.21476e+06	1.91618e+06	1.9566e+06	205201	141264	856371	12990	3.9483e+06	4.00766e+06	0	1.9197e+06	3.16549e+06	3.56539e+06	6.05623e+06	6.03803e+06	6.49399e+06	0	3.91048e+06	1.84387e+06	2.74794e+06	1.55873e+06	1.49871e+06	0	3.68579e+06	813704	1.59243e+06	0	2.90887e+06	1.95409e+06	3.52983e+06	2.99911e+06	0	3.76813e+06	1.7268e+06	1.17917e+06	1.54931e+06	0
223	740.676	36.8555	53500000000	2470000000	573000000	978000000	639000000	3800000000	730000000	802000000	641000000	189000000	203000000	77500000	29400000	14000000	11400000	32000000	24700000	14500000000	9260000000	5510000000	14200000000	25200000000	22500000000	59800000000	97600000000	45700000000	61100000000	38200000000	10700000000	8300000000	5170000000	8490000000	9600000000	7490000000	1480000000	2540000000	1030000000	2460000000	1430000000	1130000000	1330000000	1400000000	1270000000	935000000	320000000	725000000	816000000
4391	850.786	45.002	619000000	111000000	41600000	188000000	147000000	131000000	8.91243e+06	20100000	26500000	16000000	16300000	12500000	5.07114e+06	2.42046e+06	4.99307e+06	13300000	0	307000000	0	0	0	107000000	0	0	708000000	0	494000000	789000000	0	0	0	110000000	0	0	231000000	0	0	56400000	0	0	8.5704e+06	0	0	0	0	0	84800000
13651	558.508	20.0752	201000000	5.81182e+06	1.29862e+06	6.48859e+06	5.40078e+06	27800000	28600000	25200000	36800000	25200000	94000000	47300000	12300000	9.71032e+06	11400000	29200000	0	0	0	0	341648	0	0	0	0	0	0	0	0	0	0	0	0	6.45975e+06	0	0	0	6.14293e+06	2.66148e+06	0	3.11569e+06	2.95517e+06	79151.8	0	0	2.21447e+06	3.85163e+06
14807	632.525	19.5714	135000000	1010000000	301000000	776000000	1720000000	438000000	62300000	54800000	58000000	26400000	34200000	10200000	2.23568e+06	813732	541210	948967	24240.8	3.83294e+06	0	1.50512e+06	3.7529e+06	2.5345e+06	4.21918e+06	12700000	0	1.63653e+06	0	5952100	14300000	3.00717e+06	1.74722e+06	2.31774e+06	4.86144e+06	4.65582e+06	821612	2.74494e+06	1.63602e+06	23200000	5.64056e+06	4.87497e+06	12100000	1.78304e+06	3.4594e+06	2.55068e+06	4.79147e+06	3.44586e+06	3.54453e+06
9018	882.774	30.8173	1600000000	2.75209e+06	36300000	87100000	19200000	44400000	1.52059e+06	845145	332993	54271.9	1.10002e+06	79285.3	771102	77092.1	685293	505793	107335	134000000	167000000	59600000	165000000	404000000	393000000	629000000	1160000000	152000000	249000000	263000000	32100000	28400000	161000000	887000000	18500000000	683000000	47900000	74000000	2.59086e+06	23000000	11000000	18300000	9.45553e+06	14100000	14300000	12900000	3.32418e+06	19700000	55000000
12171	882.772	31.9722	463000000	3.41688e+06	16800000	22300000	28100000	10600000	535498	662363	127161	131432	422135	90064.4	134985	49990.5	217384	454855	178433	45500000	117000000	40300000	33600000	237000000	132000000	1200000000	591000000	121000000	543000000	333000000	25700000	13700000	10500000	53800000	321000000	154000000	14800000	44300000	2.69678e+06	6.72889e+06	11200000	9.8875e+06	5.86316e+06	8.90634e+06	4.10453e+06	21000000	953096	2.86171e+06	9.84917e+06
10750	894.812	36.2843	1150000000	269550	332532	600665	313352	189886	83136.5	43912	35634.2	69412.5	153387	100497	46176	18233.5	39022.7	38496	28018.3	25700000	53600000	11400000	36500000	236000000	119000000	500000000	329000000	36200000	1370000000	181000000	18900000	22600000	763000000	46700000	3220000000	594000000	20900000	33800000	36000000	6.64617e+06	64300000	16500000	80700000	102000000	15900000	5.19776e+06	2.18427e+06	45100000	79800000
424	846.755	41.5332	11100000000	18900000000	6020000000	16000000000	18200000000	8710000000	136000000	117000000	123000000	52200000	55600000	40500000	22500000	13500000	14600000	39200000	0	3340000000	886000000	329000000	994000000	3770000000	947000000	12700000000	8900000000	1710000000	8950000000	8530000000	560000000	0	826000000	1740000000	2280000000	5880000000	1830000000	1410000000	34200000	1250000000	563000000	0	863000000	581000000	114000000	458000000	0	214000000	724000000
326	766.692	36.9753	25200000000	4690000000	799000000	2910000000	2030000000	3290000000	453000000	433000000	486000000	218000000	269000000	146000000	55200000	30700000	18100000	53000000	14400000	10700000000	7670000000	4740000000	13500000000	15300000000	13500000000	38700000000	66300000000	28800000000	44500000000	28600000000	8820000000	6090000000	4460000000	7710000000	3500000000	1900000000	882000000	679000000	43000000	474000000	163000000	29200000	286000000	169000000	0	10200000	0	0	85200000
14326	634.541	20.53	1140000000	1380000000	303000000	1170000000	1370000000	845000000	17200000	9.51586e+06	7.89469e+06	5.17566e+06	5.59741e+06	2.54586e+06	602155	466026	688987	1.51525e+06	0	13600000	517598	5.85537e+06	911091	0	0	0	167000000	0	0	0	0	0	0	0	0	26000000	0	0	0	0	1370000000	0	5.2683e+06	1.00515e+06	0	0	0	0	82240.6
7387	698.629	32.4707	1360000000	1.02645e+06	405986	187254	2.50237e+06	5.00793e+06	105678	959766	301624	168437	230433	105267	64667.3	23852.7	19133.9	544238	314232	200000000	260000000	122000000	189000000	705000000	673000000	3960000000	2000000000	684000000	2350000000	723000000	231000000	107000000	191000000	310000000	1440000000	386000000	89900000	96900000	4.87363e+06	40000000	58500000	69600000	35100000	33800000	51600000	31700000	2.58497e+06	37800000	76900000
12819	882.773	29.8254	1340000000	287308	183170	1.54156e+06	887294	1.44421e+06	28852	162963	83388.1	25092.5	40633.3	27601	14853.1	15706.2	8973.76	15956.6	204880	181000000	120000000	81500000	353000000	1170000000	868000000	4010000000	2860000000	2020000000	1980000000	548000000	52900000	36800000	287000000	398000000	1840000000	348000000	18000000	80500000	2.0529e+06	27600000	4.73747e+06	9.27838e+06	25000000	37300000	7.76117e+06	3.20137e+06	1.44968e+06	13300000	22900000
298	586.541	23.9883	26900000000	1620000000	637000000	651000000	874000000	615000000	140000000	130000000	115000000	83900000	69500000	48500000	43300000	30700000	20100000	83300000	4.82251e+06	1500000000	3420000000	1010000000	1650000000	11000000000	12800000000	54700000000	33000000000	13100000000	36700000000	13300000000	3690000000	2180000000	2710000000	4230000000	6860000000	3600000000	1200000000	1370000000	353000000	1390000000	901000000	1010000000	758000000	1330000000	1210000000	906000000	312000000	965000000	1540000000
579	712.645	33.7791	45300000000	116000000	35100000	140000000	214000000	2760000000	375000000	243000000	237000000	89600000	123000000	45100000	13900000	11200000	4.36599e+06	15900000	3.79155e+06	9350000000	10700000000	4820000000	14900000000	28400000000	27700000000	91200000000	140000000000	68900000000	78600000000	44300000000	9970000000	7050000000	4040000000	8110000000	10800000000	5450000000	1740000000	1700000000	262000000	791000000	541000000	365000000	482000000	542000000	515000000	420000000	23200000	352000000	581000000
1071	838.786	46.3789	6310000000	43100000	14900000	25900000	11800000	9.70433e+06	15900000	23100000	22900000	18300000	17000000	13400000	6.75458e+06	3.69463e+06	5.83522e+06	21800000	0	248000000	0	0	0	403000000	0	947000000	1300000000	11500000	1770000000	1650000000	339000000	0	74500000	369000000	298000000	841000000	341000000	293000000	154000000	1200000000	547000000	325000000	597000000	432000000	356000000	481000000	0	177000000	498000000
3444	894.813	36.8461	5120000000	1.15136e+06	2.49769e+06	2.90854e+06	795069	122283	356508	713958	62338.3	115720	196525	21468.3	48084.6	7246.58	18597	28283.6	2.26494e+06	1120000000	1100000000	555000000	1010000000	3440000000	2490000000	14300000000	7100000000	1860000000	5620000000	2450000000	215000000	268000000	265000000	309000000	1110000000	1440000000	211000000	248000000	40700000	176000000	159000000	216000000	140000000	171000000	163000000	127000000	28800000	132000000	266000000
16384	714.511	15.261	39800000	11600000	5.50646e+06	12500000	18100000	12800000	16800000	10900000	9.7569e+06	4.75225e+06	3.54776e+06	2.80351e+06	1.0593e+06	108989	57962.8	231358	35193.2	4.35142e+06	3.93605e+06	1.09361e+06	2.5144e+06	3.58645e+06	3.2149e+06	5.2049e+06	10800000	5.47364e+06	5.9279e+06	5.07007e+06	5.23774e+06	5.3066e+06	4.18659e+06	3.36188e+06	9.50756e+06	3.49496e+06	592309	0	882069	3.30644e+06	1.32084e+06	0	2.35589e+06	794908	0	0	0	703694	792576
8010	866.781	37.0585	1210000000	0	134209	0	107250	0	0	21287.7	22959.6	50684.4	4610.82	11078.4	0	6769.58	1652.6	14657.7	180255	155000000	187000000	76600000	194000000	525000000	461000000	3160000000	1430000000	491000000	1760000000	694000000	65700000	40100000	75600000	153000000	309000000	524000000	57200000	95000000	15600000	33100000	26700000	13700000	42100000	48600000	35600000	39700000	3.10898e+06	23000000	61400000
16990	856.735	37.9	37100000	195000000	33500000	663000000	751000000	211000000	8.04196e+06	3.85441e+06	19300000	3.76815e+06	5.61751e+06	7.73937e+06	2.10973e+06	1.01046e+06	912933	417409	0	2.03369e+06	2.46495e+06	425364	2.30902e+06	821917	0	4.16934e+06	2.56775e+06	631950	1.22627e+06	3.07828e+06	1.73365e+06	0	530936	607440	1.26155e+06	988210	979165	1.35101e+06	0	11600000	3.45306e+06	3.39482e+06	1.27582e+06	1.21309e+06	1.99509e+06	1.95374e+06	1.0571e+06	1.73244e+06	2.01088e+06
12607	740.676	35.4481	8.62005e+06	4.28944e+06	3.49887e+06	3.33015e+06	2.86427e+06	1.47735e+06	2.26781e+06	4.37322e+06	9.1457e+06	2.00618e+06	4.57362e+06	3.66066e+06	786937	1.38832e+06	451241	3.43935e+06	0	0	0	0	0	7.18526e+06	0	0	5.48908e+06	28800000	0	25300000	0	0	5567487	8.14791e+06	0	0	14100000	0	0	0	0	0	0	0	0	0	0	0	0
1736	838.75	31.0107	9410000000	46800000	20700000	70200000	31700000	89800000	7.16074e+06	12300000	4.29268e+06	1.33624e+06	3.47508e+06	966558	512208	75035.4	162298	79683.6	2.55356e+06	2890000000	2190000000	1130000000	1850000000	3980000000	3010000000	12500000000	8010000000	3710000000	6420000000	3550000000	4000000000	3090000000	980000000	860000000	3210000000	7700000000	389000000	2540000000	112000000	345000000	195000000	287000000	149000000	251000000	218000000	239000000	105000000	89700000	192000000
3237	768.708	39.2358	1180000000	69900000	12800000	28700000	23700000	13000000	8.15314e+06	16000000	19200000	14400000	11100000	8.87545e+06	3.98358e+06	2.29821e+06	3.27488e+06	8.53913e+06	0	240000000	0	0	44300000	312000000	0	555000000	1150000000	340000000	1390000000	1060000000	195000000	0	109000000	252000000	117000000	280000000	155000000	42200000	0	293000000	78600000	0	108000000	33400000	4.66901e+06	37900000	0	0	54400000
297	898.785	41.5749	76800000000	1990000000	1000000000	4300000000	6170000000	9040000000	65700000	65700000	84300000	43000000	44000000	53200000	27600000	15300000	11700000	31200000	0	3600000000	1570000000	147000000	499000000	1980000000	112000000	4470000000	4230000000	310000000	4230000000	3050000000	384000000	0	382000000	345000000	448000000	1480000000	737000000	2020000000	734000000	2740000000	3020000000	5040000000	2950000000	1090000000	866000000	1750000000	3290000000	811000000	928000000
2006	754.692	38.431	2960000000	162000000	22500000	46800000	36800000	47400000	19100000	19200000	16200000	9.37441e+06	9.28694e+06	7.10719e+06	3.76802e+06	1.91733e+06	2.37601e+06	9.86514e+06	67791	1520000000	736000000	410000000	779000000	1370000000	873000000	2690000000	2940000000	990000000	3530000000	2270000000	882000000	146000000	375000000	410000000	728000000	729000000	183000000	225000000	23600000	311000000	116000000	0	137000000	70800000	31100000	92100000	0	3.75982e+06	87100000
9176	760.645	30.6844	261000000	136000000	14300000	89000000	86900000	643000000	31800000	20900000	30600000	8.13918e+06	11000000	4.14675e+06	1.57406e+06	373657	121381	130665	291879	192000000	202000000	137000000	236000000	166000000	72100000	154000000	564000000	319000000	154000000	33200000	15700000	5.85569e+06	1.20973e+06	1.94633e+06	0	0	533723	0	0	0	0	0	857985	0	637366	0	482842	654913	981738
401	848.77	43.0796	6520000000	18600000000	7080000000	16900000000	26600000000	28500000000	1840000000	2760000000	2050000000	578000000	637000000	386000000	152000000	101000000	99800000	176000000	0	2750000000	1290000000	481000000	1730000000	2160000000	12700000000	2160000000	3470000000	536000000	3060000000	3370000000	309000000	0	1910000000	3730000000	5320000000	2030000000	895000000	1490000000	0	364000000	393000000	0	334000000	0	0	62500000	0	0	12300000
233	874.786	43.5335	34100000000	12300000000	4140000000	14500000000	14300000000	22500000000	429000000	398000000	429000000	170000000	182000000	123000000	57300000	31800000	42200000	73100000	0	3180000000	954000000	0	720000000	1840000000	0	3530000000	4530000000	0	5900000000	4190000000	0	0	259000000	1340000000	586000000	0	886000000	0	31800000	1610000000	1590000000	272000000	1470000000	405000000	140000000	1030000000	285000000	78200000	752000000
40	850.786	45.7037	113000000000	31300000000	13400000000	23600000000	21900000000	22200000000	1490000000	2360000000	1810000000	445000000	445000000	274000000	91400000	47000000	87100000	133000000	12800000	20300000000	15800000000	8100000000	16100000000	32700000000	28300000000	121000000000	95300000000	34600000000	127000000000	78400000000	13600000000	7960000000	13300000000	21100000000	38300000000	40500000000	7620000000	8130000000	2690000000	7630000000	4810000000	4870000000	7460000000	5850000000	4150000000	2760000000	92600000	2580000000	3830000000
868	684.614	30.4179	47100000000	8.60161e+06	11100000	42300000	95500000	1400000000	249000000	172000000	176000000	70400000	114000000	47200000	11000000	15800000	2.76629e+06	10900000	13600000	10100000000	11300000000	5550000000	18500000000	23600000000	28800000000	85000000000	173000000000	90000000000	83400000000	50100000000	11200000000	10200000000	4940000000	10900000000	8810000000	2860000000	1320000000	1030000000	121000000	246000000	31000000	0	12800000	20900000	16500000	200000000	122000000	16300000	10200000
1196	866.781	33.4277	19900000000	1.70662e+06	6.30969e+06	7.90186e+06	17300000	12600000	1.93269e+06	2.75612e+06	393818	440082	259416	351122	401633	106660	122033	91686.4	1.15186e+06	1800000000	1150000000	602000000	705000000	3810000000	30100000000	8980000000	8590000000	10300000000	11300000000	4580000000	609000000	509000000	11900000000	22300000000	91500000000	8060000000	793000000	3250000000	133000000	535000000	467000000	717000000	488000000	542000000	337000000	339000000	383000000	334000000	694000000
16625	632.525	20.0843	51100000	2840000000	239000000	1940000000	351000000	1290000000	60800000	28400000	17200000	12600000	11200000	3.87216e+06	1.78311e+06	1.28235e+06	767059	1.0848e+06	11922.5	3.83294e+06	3.25455e+06	1.50512e+06	3.7529e+06	3.10774e+06	4.21918e+06	5.7245e+06	6.567e+06	0	0	5952100	0	2.7689e+06	730657	3.45401e+06	3.51619e+06	4.65582e+06	696863	1.58287e+06	1.40341e+06	3.08081e+06	2.43079e+06	3.43205e+06	3.34396e+06	1.37183e+06	2.81127e+06	1040111	2.0084e+06	1.10422e+06	1.12987e+06
138	848.77	43.5079	38000000000	15200000000	6550000000	29600000000	27900000000	30500000000	526000000	430000000	444000000	171000000	152000000	104000000	53400000	31400000	43900000	165000000	0	10200000000	7070000000	3120000000	7930000000	17600000000	11200000000	84800000000	43400000000	12000000000	47700000000	29800000000	2770000000	0	3040000000	6310000000	5150000000	8690000000	2680000000	1850000000	0	2090000000	1090000000	0	2140000000	973000000	0	501000000	0	0	1140000000
13032	840.706	34.958	152000000	4380000000	490000000	2180000000	2210000000	2950000000	149000000	166000000	280000000	141000000	177000000	129000000	53500000	18200000	7.34194e+06	8.2946e+06	131183	286000000	152000000	100000000	111000000	86200000	1.97913e+06	4.77988e+06	1.71261e+06	1.0953e+06	2.95263e+06	21900000	0	0	3.48027e+06	8.53462e+06	18200000	0	0	1.36194e+06	0	0	0	0	604864	911423	791388	841189	0	1.08315e+06	1.37233e+06
4628	838.749	32.5727	2700000000	0	494421	2.42066e+06	0	0	0	25179.8	0	32575.5	278542	34941.8	13160.5	14912.9	10234.5	191663	791851	381000000	409000000	180000000	314000000	789000000	691000000	4560000000	1610000000	571000000	2030000000	857000000	300000000	53000000	109000000	93800000	214000000	614000000	81600000	271000000	21200000	100000000	133000000	28500000	52800000	82400000	52000000	96600000	25600000	31500000	84900000
16531	784.641	28.6478	43200000	2.66707e+06	132220	4.25346e+06	3.65918e+06	22100000	8.80723e+06	505429	3.01621e+06	5.61418e+06	184771	529451	13001.4	36072.9	0	0	0	2.39821e+06	2.13958e+06	3.65303e+06	17400000	2.33955e+06	0	0	0	0	0	0	0	0	0	0	2.47548e+06	0	0	0	739617	0	1.4907e+06	2.26502e+06	2.4889e+06	800002	1.39889e+06	2.20123e+06	865208	799274	2.89991e+06
5788	890.817	46.9833	162000000	125000000	43600000	393000000	425000000	371000000	10900000	10200000	16900000	9.95706e+06	9.13377e+06	6.41921e+06	3.57898e+06	2.31101e+06	2.43632e+06	6.61772e+06	0	102000000	0	0	0	39400000	0	0	0	0	0	0	0	0	0	89700000	0	0	117000000	0	0	0	0	0	35500000	0	0	0	0	0	0
10380	710.629	31.2934	150000000	9.25279e+06	4.07474e+06	17600000	7.72689e+06	255000000	10000000	7.50976e+06	9.71361e+06	2.56185e+06	4.47456e+06	2.70901e+06	754527	256027	75426.1	4.64018e+06	0	47600000	18100000	0	24800000	6.21543e+06	1.7704e+06	201000000	503000000	319000000	653000000	250000000	14300000	0	8.89026e+06	49700000	0	0	0	0	0	0	0	0	0	0	0	0	0	0	0
2505	558.51	21.1292	2380000000	1000000000	390000000	784000000	507000000	406000000	72600000	79000000	50900000	13500000	16100000	9.15379e+06	3.96533e+06	2.76432e+06	1.8178e+06	7.32188e+06	1.62822e+06	406000000	199000000	157000000	269000000	624000000	546000000	1360000000	2320000000	611000000	2030000000	1790000000	1500000000	634000000	1010000000	1560000000	850000000	493000000	254000000	126000000	113000000	195000000	105000000	25800000	108000000	97600000	47700000	53800000	26700000	66900000	132000000
132	852.801	48.3669	83900000000	57200000	133000000	9.70372e+06	57200000	132000000	41800000	4.37889e+06	7.51428e+06	37900000	32200000	26600000	14300000	6.83233e+06	8.67092e+06	37300000	601988	222000000	3000000000	1320000000	4680000000	5680000000	3720000000	13400000000	12100000000	5200000000	13500000000	17000000000	7740000000	2640000000	2490000000	4380000000	11300000000	23700000000	3280000000	6510000000	2270000000	6900000000	4120000000	5520000000	4820000000	3670000000	6180000000	4220000000	1810000000	3480000000	5790000000
15731	690.51	15.9788	37400000	595000000	26700000	39900000	23200000	20400000	15000000	17000000	17700000	8.2025e+06	6.62444e+06	9.18308e+06	4.11571e+06	1.34726e+06	604135	881642	85295.2	8.07543e+06	4.10326e+06	1.78049e+06	4.62816e+06	3.59507e+06	15700000	16500000	9.1672e+06	17100000	20800000	3.59121e+06	4.0006e+06	2.20877e+06	1.66567e+06	6.87106e+06	0	6.58677e+06	0	1.13608e+06	1.31056e+06	1.71346e+06	2.10503e+06	0	1.64368e+06	1.55981e+06	2.1813e+06	476296	541920	0	811161
590	792.708	37.7817	4630000000	2740000000	1270000000	5280000000	3810000000	5490000000	297000000	359000000	331000000	139000000	146000000	82400000	33600000	21000000	15200000	66000000	0	1390000000	0	0	591000000	2650000000	0	5550000000	10300000000	2590000000	7400000000	5870000000	38200000	0	299000000	177000000	0	0	724000000	0	0	0	0	0	412000000	0	0	0	0	0	260000000
9577	978.907	42.1835	416000000	0	0	0	57666.6	0	0	0	0	0	18406.6	7625.02	0	0	6949.55	10356.1	615946	318000000	198000000	66200000	227000000	390000000	305000000	857000000	500000000	110000000	686000000	434000000	42600000	25000000	19200000	48200000	168000000	101000000	11200000	1.69225e+06	1.72197e+06	3.91189e+06	840319	1.41565e+06	1.08718e+06	4.01054e+06	0	0	0	0	0
8795	1006.94	44.6638	651000000	0	0	0	0	0	0	0	0	0	0	0	0	0	13597.2	4598.69	949037	477000000	290000000	148000000	323000000	518000000	441000000	1260000000	703000000	165000000	969000000	643000000	56800000	41200000	35800000	106000000	298000000	214000000	14600000	23900000	11500000	14400000	1.86652e+06	9.80633e+06	3.80163e+06	15200000	4.79084e+06	1.01197e+06	0	915465	1.00182e+06
352	866.78	33.9432	67300000000	76500000	32700000	112000000	80800000	151000000	6.77406e+06	9.96597e+06	4.82926e+06	1.68654e+06	3.28046e+06	646530	1.04937e+06	217098	438238	966584	31200000	19100000000	17900000000	8810000000	15600000000	37600000000	32000000000	156000000000	81300000000	29600000000	93800000000	36900000000	5310000000	3450000000	3290000000	4170000000	15900000000	32800000000	3810000000	4690000000	367000000	1270000000	1370000000	2160000000	1970000000	2300000000	2290000000	1230000000	372000000	1750000000	3360000000
8220	1006.94	44.2104	254000000	0	0	0	0	0	0	0	0	0	0	0	0	0	0	7580.5	972170	185000000	112000000	27400000	212000000	152000000	542000000	386000000	142000000	73400000	281000000	205000000	20600000	41200000	4.57019e+06	29500000	60300000	43200000	762083	23900000	584630	0	0	0	0	0	0	0	0	0	0
13376	630.51	18.6829	172000000	3480000000	630000000	1990000000	610000000	1340000000	61900000	48800000	28000000	15100000	4.52643e+06	2.10464e+06	2.69879e+06	784424	405524	2.81934e+06	18797.6	110000000	28100000	8.11812e+06	100000000	123000000	31100000	209000000	239000000	2.01891e+06	196000000	192000000	152000000	2.0848e+06	61100000	160000000	10700000	70700000	4.81087e+06	2.18776e+06	1.79371e+06	2.70524e+06	2.63421e+06	2.62692e+06	1.49588e+06	1.97032e+06	3.24597e+06	936842	981960	924512	1.22461e+06
2310	754.692	37.6789	881000000	101000000	25100000	41200000	30100000	17600000	18100000	24200000	24200000	16400000	15100000	11700000	5.90834e+06	3.5767e+06	3.82676e+06	13700000	0	356000000	18700000	0	53400000	390000000	0	746000000	1400000000	513000000	1790000000	1180000000	253000000	0	161000000	141000000	79100000	264000000	151000000	13500000	0	215000000	40600000	0	71000000	0	0	2.39268e+06	0	0	33000000
11228	754.656	26.4979	1130000000	118276	116458	274791	132101	2.7381e+06	189515	66441.2	90000.1	25442.6	28000.6	14686.5	8113.95	11637	0	63112.6	61769.7	108000000	164000000	73700000	154000000	627000000	721000000	4360000000	2100000000	612000000	1900000000	561000000	45200000	14800000	47800000	22500000	137000000	268000000	55000000	38700000	5.86598e+06	11200000	15600000	15000000	17800000	11200000	40500000	16600000	4.034e+06	34700000	59700000
34	796.739	42.9414	198000000000	107000000	286000000	1110000000	773000000	271000000	432000000	549000000	375000000	148000000	140000000	82600000	36800000	17700000	29700000	96100000	39700000	23500000000	13300000000	8060000000	21200000000	30500000000	22600000000	61200000000	69200000000	28500000000	68300000000	59100000000	32400000000	17700000000	15400000000	17600000000	39700000000	56300000000	10300000000	35800000000	5680000000	14400000000	8120000000	9190000000	8420000000	8940000000	8840000000	7140000000	2800000000	5140000000	7260000000
14213	710.629	31.9777	253000000	817620	210517	1.63791e+06	1.90554e+06	5.87204e+06	4.29076e+06	6.84953e+06	4.76642e+06	1.99351e+06	1.28079e+06	110769	268951	100659	104539	1.90652e+06	0	18400000	66400000	26700000	28200000	132000000	183000000	807000000	1070000000	402000000	462000000	89300000	2.74565e+06	0	8.23545e+06	60900000	90500000	3.6007e+06	5.23974e+06	0	0	0	0	0	2.30904e+06	2.68848e+06	0	0	0	0	0
3130	772.586	19.9823	16000000000	19200000	237000000	32100000	33300000	431000000	30500000	16900000	4.36954e+06	19300000	28300000	21600000	15700000	5.11224e+06	6.88446e+06	4.37543e+06	5.58069e+06	121000000	75100000	77100000	62600000	158000000	158000000	59900000	78800000	54500000	157000000	8.34861e+06	45800000	15700000	10200000	19800000	24600000	231000000	73600000	321000000	238000000	75800000	46500000	44300000	67500000	161000000	186000000	640000000	240000000	69300000	181000000
8316	810.685	42.575	4390000000	0	0	0	0	0	0	0	0	0	7399.16	6686.28	8762.27	4955.22	0	5712.91	28073.2	10800000	6.99733e+06	1.10012e+06	3.44759e+06	12800000	16500000	34300000	81400000	8.17197e+06	22500000	15100000	1.92195e+06	1.8302e+06	1.76302e+06	4.37941e+06	3.08392e+06	101000000	21600000	105000000	36900000	148000000	66300000	142000000	115000000	147000000	174000000	291000000	235000000	213000000	179000000
1308	796.739	42.215	1720000000	9.09703e+06	26200000	20900000	22400000	3.6596e+06	14800000	53400000	32500000	44300000	20600000	17200000	8.75625e+06	3.07003e+06	7.92092e+06	26400000	0	401000000	0	0	0	482000000	0	632000000	1570000000	150000000	1510000000	1470000000	239000000	0	153000000	424000000	31900000	615000000	288000000	0	0	472000000	134000000	0	159000000	61400000	0	0	0	0	69900000
10756	718.542	17.2879	800000000	6550000000	338000000	778000000	1160000000	791000000	854000000	582000000	542000000	240000000	214000000	117000000	71300000	22300000	18900000	33500000	64168.5	40900000	5.31993e+06	9.17187e+06	7.68587e+06	10600000	11500000	12300000	17600000	26400000	16700000	22100000	23600000	43400000	9.69464e+06	3.30689e+06	6.55833e+06	11800000	2.76516e+06	19800000	7.57618e+06	36100000	19100000	8.94012e+06	13900000	10500000	9.23605e+06	13100000	38100000	2.42912e+06	10600000
10571	882.774	31.3625	848000000	564514	1.2657e+06	714291	738514	1.13398e+06	282944	127560	65312.4	28770.6	141351	77651.6	82142.8	99157.4	286488	185667	86991.3	26300000	123000000	51900000	52000000	219000000	149000000	886000000	299000000	142000000	623000000	241000000	27700000	28100000	266000000	700000000	4540000000	623000000	48800000	73800000	3.0273e+06	22600000	14600000	10400000	14900000	24700000	11500000	35500000	4.74502e+06	11100000	32200000
10017	740.676	36.1196	80600000	21500000	3.53173e+06	9.15112e+06	7.97179e+06	7.48014e+06	5.3158e+06	2.42704e+06	5.22385e+06	3.02413e+06	3.63935e+06	2.60246e+06	1.29673e+06	788797	827123	4.105e+06	0	8.57117e+06	0	0	0	47900000	0	0	444000000	118000000	431000000	175000000	5.07369e+06	0	0	0	0	0	4.45316e+06	0	0	4.64798e+06	0	0	0	0	0	0	0	0	0
865	834.755	42.1063	2960000000	993000000	276000000	1360000000	1540000000	914000000	42800000	51000000	50400000	33000000	26000000	23600000	10900000	7.7259e+06	9.97656e+06	48300000	0	467000000	0	0	0	732000000	0	393000000	3090000000	0	108000000	3380000000	0	0	360000000	1280000000	0	0	1020000000	0	0	0	39800000	0	237000000	156000000	0	0	0	0	424000000
13844	894.754	38.116	138000000	1520000000	219000000	1000000000	1390000000	1880000000	42600000	44500000	67200000	32200000	30500000	27700000	8.40703e+06	8.85006e+06	2.69819e+06	1.95086e+06	36257.1	54000000	8.21203e+06	8.16847e+06	5.70355e+06	7.86348e+06	2.16141e+06	3.52383e+06	2.58346e+06	0	0	5.01531e+06	796264	0	849502	1.29117e+06	2.70355e+06	11800000	14500000	53000000	4.7029e+06	3.31307e+06	16700000	3.76871e+06	8.66243e+06	2.48306e+06	4.4893e+06	2.01739e+06	2.26118e+06	827157	4.24256e+06
17412	832.733	37.5972	30300000	44500000	2.18248e+06	23400000	22000000	4.46738e+06	4.21588e+06	4.6738e+06	6.76191e+06	1.79569e+06	1.10839e+06	2.09994e+06	356936	239590	90907.9	430194	0	1.02356e+06	0	0	0	1.16787e+06	0	2.0128e+06	0	1.13154e+06	0	1.0126e+06	1.05124e+06	152369	273792	517610	0	2.01011e+06	680960	802467	704456	0	1.77587e+06	0	1.26665e+06	1.72928e+06	1.21837e+06	525696	0	677425	1.02245e+06
7431	888.801	44.7511	188000000	129000000	42600000	358000000	490000000	518000000	8.66715e+06	5.86804e+06	13000000	6.48098e+06	8.791e+06	8.17964e+06	3.17282e+06	1.58539e+06	1.939e+06	5.97018e+06	0	0	0	0	0	6.21435e+06	0	0	42200000	0	0	28300000	0	0	0	94300000	0	0	10800000	0	0	0	0	0	0	0	0	0	0	0	0
15569	628.493	16.7874	12600000	1030000000	159000000	491000000	564000000	481000000	11500000	12700000	7.78259e+06	10800000	3.88906e+06	966373	111212	89626.1	247266	1.78318e+06	0	0	0	0	4.19351e+06	38500000	0	22900000	58400000	0	5.60906e+06	20000000	24700000	0	0	8.01272e+06	0	0	0	0	0	0	0	0	0	0	0	0	0	0	0
14894	768.671	27.85	1480000000	110204	84552.2	211756	187535	558017	91150.9	90742.5	45651.8	94421.4	121972	51034.7	101042	104926	101536	673246	0	7.90587e+06	12600000	1.84439e+06	16700000	111000000	132000000	1050000000	365000000	103000000	224000000	78000000	0	0	0	8.67964e+06	0	9.11245e+06	0	3.28276e+06	0	2.15363e+06	1.23339e+06	67100000	0	2.09109e+06	2.62181e+06	324000000	345000000	3.77429e+06	7.90534e+06
4811	810.754	43.1494	363000000	5288606	5.93332e+06	1.98876e+06	4.70903e+06	4.94389e+06	8.01548e+06	9.76298e+06	12300000	51300000	10400000	7648069	7.15928e+06	4.38508e+06	6.03474e+06	54500000	0	0	0	0	0	0	0	0	0	0	0	0	0	174000000	0	0	0	0	0	896000000	0	0	0	0	0	0	0	0	0	0	0
13013	786.661	31.8694	140000000	194000000	10700000	210000000	209000000	836000000	24800000	14700000	20500000	7.81606e+06	13500000	3.21872e+06	842485	316250	137312	317348	230698	132000000	131000000	36100000	110000000	86100000	34000000	60300000	228000000	39100000	29600000	22900000	4.64471e+06	6.13884e+06	2.80296e+06	8.41467e+06	8.74815e+06	17600000	476077	1.2382e+06	1.4351e+06	0	1.47841e+06	0	1.90993e+06	983227	1.13722e+06	964862	655566	1.19709e+06	0
11159	640.588	26.9509	273000000	76300000	54200000	150000000	43600000	33900000	4.42749e+06	6.08746e+06	6.33253e+06	6.42441e+06	12800000	1.67477e+06	1.88952e+06	1.1922e+06	1.59212e+06	1.2727e+06	0	0	0	0	0	0	0	0	3.93225e+06	4.40607e+06	115000000	0	0	0	0	14900000	0	0	482991	0	14400000	2.3083e+06	309000000	0	0	0	0	0	0	0	0
15547	842.721	37.0028	101000000	2290000000	609000000	3040000000	2590000000	3060000000	88100000	190000000	267000000	41600000	117000000	93500000	19700000	11600000	7.79782e+06	6.50225e+06	67006.2	242000000	58000000	67700000	80700000	115000000	0	4.33471e+06	8.69847e+06	0	0	0	2.5772e+06	0	0	9.37325e+06	0	0	845425	0	0	1.15605e+06	4.28327e+06	0	0	2.55479e+06	0	0	0	0	0
7948	578.553	17.1107	1720000000	0	0	0	0	0	320951	1.00623e+06	1.97273e+06	1.13058e+06	2.6988e+06	1.52983e+06	2.23908e+06	2.40415e+06	5.68403e+06	2.57483e+06	70288.7	56300000	226000000	19200000	25600000	11100000	12700000	72600000	43500000	12200000	32900000	9.9637e+06	31800000	5.61737e+06	5.37805e+06	25700000	75900000	142000000	5.56255e+06	9.51281e+06	39000000	751000000	251000000	422000000	106000000	94800000	60100000	21900000	18800000	17300000	36700000
65	526.52	20.1478	145000000000	99200000	12200000	21700000	11500000	29500000	13100000	5.28801e+06	3.93027e+06	1.92848e+06	1.73917e+06	493114	354497	381605	116795	513593	13500000	4770000000	2730000000	1860000000	4070000000	11400000000	15000000000	39300000000	32300000000	11700000000	21700000000	16100000000	15200000000	19400000000	12700000000	14100000000	25300000000	67600000000	7410000000	7550000000	3790000000	9340000000	7930000000	13000000000	5770000000	4700000000	6180000000	4810000000	4010000000	6960000000	6980000000
6733	652.662	35.1185	2500000000	0	0	0	0	0	14490.5	0	0	0	13747	0	0	0	6801.48	8854.14	29620.8	32900000	16300000	16700000	83000000	60700000	73100000	77700000	140000000	18900000	47200000	103000000	11600000	23800000	10300000	26200000	65300000	81500000	20800000	53200000	19000000	83000000	70100000	161000000	73400000	60500000	63600000	78500000	392000000	41600000	81600000
4793	692.692	33.994	3090000000	0	0	56888.8	0	90071.8	13972.4	38654.2	67103.3	63361	110223	99424.4	103799	6174.28	12834.4	0	3288973	1160000000	1160000000	449000000	755000000	506000000	101000000	205000000	596000000	52900000	66200000	21600000	10600000	5.29461e+06	25900000	85000000	165000000	241000000	69000000	69200000	61000000	20900000	97700000	145000000	110000000	121000000	166000000	125000000	98900000	175000000	155000000
794	694.708	38.1299	18500000000	941199	126668	109614	94015.9	176026	584894	1.69235e+06	2.10793e+06	467651	1.802e+06	1.27055e+06	529494	80576.3	63495.5	22006.9	2.24312e+06	800000000	1090000000	444000000	1030000000	1560000000	1340000000	1900000000	3740000000	1560000000	2880000000	2100000000	817000000	406000000	463000000	393000000	574000000	532000000	184000000	523000000	459000000	1950000000	696000000	1100000000	804000000	452000000	909000000	709000000	788000000	679000000	766000000
727	552.535	19.8045	36100000000	3.41626e+06	901529	2.52839e+06	4.60227e+06	13900000	30300000	38000000	48200000	31400000	30100000	27300000	12600000	7.88419e+06	7.20454e+06	3.22693e+06	3.48191e+06	79900000	154000000	363000000	87600000	6090000000	8170000000	29000000000	13700000000	5020000000	11400000000	602000000	5290000000	4400000000	314000000	419000000	2980000000	4690000000	1520000000	1830000000	187000000	431000000	409000000	675000000	574000000	1590000000	644000000	539000000	570000000	561000000	1920000000
10207	554.552	25.18	631000000	0	0	25067.1	1.64627e+06	7.48282e+06	18800000	23200000	9.95401e+06	2.37744e+06	1.39564e+06	1.0524e+06	1.15733e+06	639290	1.08292e+06	382360	42759.9	16600000	12200000	10000000	18400000	21200000	9.65272e+06	52900000	21500000	32000000	25300000	30600000	6.47678e+06	9.29283e+06	7.56313e+06	5.61981e+06	57200000	7.12454e+06	9.86636e+06	39100000	9.68178e+06	33900000	12300000	19600000	7.15968e+06	16800000	5.7987e+06	12800000	40400000	46100000	25100000
7651	498.488	16.0192	1410000000	0	657407	3.32929e+06	116890	154922	436840	515464	1.05557e+06	1.54096e+06	4.24247e+06	2.95555e+06	2.13417e+06	1.16307e+06	1.62832e+06	2.41349e+06	269275	45800000	11500000	7.60919e+06	26100000	38900000	31800000	42500000	61400000	22500000	83300000	34000000	11200000	24600000	15400000	15600000	41600000	43900000	6.16667e+06	62200000	47400000	117000000	72600000	106000000	85900000	41700000	79100000	50100000	53500000	184000000	73300000
2159	664.661	30.9771	4630000000	17600000	11300000	8.07826e+06	13100000	18100000	19400000	17100000	21800000	11900000	10100000	9.91193e+06	5.62952e+06	2.57897e+06	2.6556e+06	1.69566e+06	1.71243e+06	689000000	441000000	209000000	581000000	713000000	609000000	1480000000	141000000	316000000	701000000	737000000	328000000	77900000	77900000	90100000	308000000	360000000	45900000	113000000	79600000	245000000	290000000	246000000	281000000	271000000	356000000	285000000	125000000	326000000	318000000
772	664.661	31.7325	17600000000	198339	258175	192390	218214	171802	243358	878171	1.36763e+06	682065	1.20651e+06	394523	365366	124592	47609.5	122492	5.29261e+06	2590000000	1310000000	666000000	2290000000	5090000000	1910000000	6170000000	5090000000	1310000000	6400000000	11400000000	6000000000	6200000000	6340000000	2500000000	151000000	552000000	103000000	248000000	180000000	845000000	836000000	1130000000	823000000	736000000	1180000000	765000000	463000000	1130000000	1020000000
2845	626.572	13.7343	3610000000	0	0	0	0	0	0	0	0	0	0	0	0	0	0	0	21726.3	3.3935e+06	12000000	3.54301e+06	9.87484e+06	704000000	1020000000	4300000000	2070000000	699000000	1380000000	936000000	1220000000	1110000000	866000000	929000000	3740000000	4770000000	709000000	456000000	129000000	217000000	201000000	177000000	27500000	13800000	84400000	83100000	45700000	204000000	80300000
659	636.629	28.6592	22600000000	4.56296e+06	864915	1.63878e+06	283382	365260	210451	1.17075e+06	1.56241e+06	658005	1.01692e+06	148449	353918	88624.4	99848.2	169043	6.21808e+06	2870000000	1250000000	807000000	2360000000	5360000000	2470000000	7130000000	6510000000	2160000000	27400000000	12400000000	6710000000	8060000000	8970000000	4040000000	1010000000	1920000000	263000000	835000000	382000000	1380000000	1320000000	1590000000	1090000000	1010000000	1860000000	1010000000	507000000	1080000000	1310000000
2482	568.567	25.5208	8430000000	0	26017.4	158063	72487.1	328474	3.80413e+06	11500000	23200000	10200000	30200000	25300000	24200000	21600000	50000000	14400000	240764	99400000	60100000	17000000	35000000	66500000	45900000	160000000	78600000	27800000	36600000	76300000	14400000	75700000	74200000	108000000	289000000	377000000	264000000	480000000	188000000	292000000	238000000	187000000	161000000	79700000	219000000	247000000	201000000	125000000	135000000
9850	612.557	13.4178	1130000000	0	0	0	0	0	0	0	0	0	0	0	4241.88	0	0	0	15083.4	2.31616e+06	24600000	13300000	25500000	352000000	422000000	3460000000	1050000000	326000000	438000000	280000000	430000000	398000000	306000000	406000000	1460000000	1760000000	132000000	117000000	14200000	8.02174e+06	27100000	28200000	11000000	7.05437e+06	12200000	11500000	7.25754e+06	37000000	12000000
5781	666.676	33.5511	2890000000	107024	39535.8	37384.2	89076.7	73946.9	91480.1	214987	219776	91654.9	516317	640090	226993	38316.4	56183	32532	381641	73800000	71700000	40700000	83000000	145000000	132000000	103000000	267000000	105000000	81400000	77500000	79000000	21400000	42000000	61900000	124000000	341000000	52200000	172000000	87300000	199000000	301000000	450000000	274000000	248000000	327000000	189000000	115000000	229000000	228000000
3181	526.52	19.1023	4710000000	3.83493e+06	541076	602479	595782	1.50672e+06	822599	1.06972e+06	1.37681e+06	1.39536e+06	2.06356e+06	1.65387e+06	1.20055e+06	637292	2.20685e+06	4.00603e+06	1.83931e+06	66500000	37900000	422000000	35000000	292000000	340000000	1300000000	821000000	389000000	885000000	801000000	923000000	570000000	331000000	440000000	9630000000	1430000000	403000000	426000000	136000000	305000000	248000000	148000000	64600000	80600000	140000000	73400000	405000000	69100000	101000000
6346	634.615	18.4744	3160000000	0	0	0	0	0	0	0	0	0	0	0	0	0	0	18939	1.40135e+06	548000000	145000000	227000000	572000000	1300000000	603000000	2090000000	2560000000	500000000	2650000000	9850000000	4490000000	7630000000	8180000000	3850000000	14600000	53000000	4.76653e+06	26300000	1.69198e+06	10600000	22800000	16800000	15100000	9.11302e+06	15200000	10000000	16800000	42500000	17700000
9742	610.614	29.524	1910000000	84022.9	18744.7	158495	82769.1	107693	166707	265781	1.08007e+06	1.28804e+06	3.55941e+06	2.23964e+06	449829	1.01276e+06	593400	215696	278491	110000000	39400000	38200000	23400000	18500000	17200000	70100000	89400000	35300000	128000000	82700000	12000000	7.17117e+06	11800000	10400000	21200000	26400000	7.73e+06	26500000	8.82911e+06	40800000	7.31939e+06	32200000	54200000	83400000	129000000	84400000	28500000	201000000	122000000
7552	554.444	24.7663	4460000000	29500000	720985	1.06991e+06	2.01423e+06	491700	1.91877e+06	1.19322e+06	1.72706e+06	697520	286183	194651	62338.3	29524.6	46300.2	112820	4.78594e+06	3820000000	2150000000	528000000	2900000000	4780000000	1850000000	3110000000	8770000000	2550000000	7720000000	3330000000	833000000	502000000	962000000	1100000000	1010000000	1330000000	177000000	6.97165e+06	4.77598e+06	50000000	0	54300000	0	0	968074	0	0	0	0
11632	612.557	13.9702	423000000	0	0	0	0	0	0	0	15587.7	21894	33718.1	16099.4	9342.8	0	9432.73	0	77831.9	4.64639e+06	6.27e+06	5.72374e+06	13900000	82500000	61400000	229000000	415000000	149000000	82500000	125000000	14200000	11900000	17000000	6.5507e+06	21300000	28400000	8.21931e+06	22700000	3.72516e+06	9.62615e+06	22200000	58300000	6.9794e+06	22200000	28600000	7.9237e+06	11800000	30600000	9.81829e+06
140	554.551	22.2431	135000000000	1.87667e+06	191017	3.13644e+06	1.61852e+06	6.87082e+06	5.53672e+06	3.01325e+06	5.43878e+06	1.55038e+06	4.07433e+06	1.80509e+06	612709	437599	408101	869779	5.66261e+06	3020000000	1850000000	1050000000	1880000000	6780000000	8180000000	42200000000	19400000000	7840000000	9340000000	6440000000	9610000000	9380000000	7930000000	7220000000	43200000000	36100000000	4440000000	27300000000	2280000000	6970000000	5230000000	6750000000	3390000000	2950000000	3140000000	3080000000	18700000000	2810000000	3640000000
5593	568.567	25.0453	5880000000	155492	26017.4	44389.1	48624	328474	4.25076e+06	8.29088e+06	44100000	13100000	65600000	62700000	22000000	13200000	16500000	5.15831e+06	240780	71400000	10400000	17000000	32500000	24700000	105000000	41200000	106000000	89300000	41900000	108000000	52800000	28000000	6.1818e+06	4.96127e+06	136000000	54800000	19800000	175000000	32200000	135000000	117000000	187000000	110000000	21600000	52700000	122000000	201000000	19900000	84000000
3605	512.505	19.654	11600000000	0	0	36650	0	55486.7	55649.2	212368	87230	188165	59341.8	37907.3	15590.4	8318.64	14925.8	13971.6	898109	93600000	78100000	55900000	53000000	143000000	173000000	244000000	423000000	267000000	388000000	713000000	73300000	327000000	176000000	120000000	133000000	226000000	198000000	298000000	271000000	695000000	169000000	539000000	426000000	97200000	174000000	121000000	395000000	60500000	94800000
2018	592.567	20.4539	19200000000	142249	72188	88786.7	57075.9	264974	6.60718e+06	10600000	41600000	29900000	47500000	19800000	17200000	10900000	39300000	32700000	866508	363000000	98700000	52700000	253000000	23500000	19100000	22000000	815000000	136000000	82200000	111000000	34800000	27900000	34100000	36500000	67200000	58500000	6.7467e+06	49300000	99800000	374000000	297000000	631000000	385000000	314000000	334000000	164000000	143000000	266000000	282000000
6261	582.583	27.1205	2020000000	0	10951	23236	32323.6	210591	1.03523e+06	4.31194e+06	7.26306e+06	4.68063e+06	9.08631e+06	10200000	4.93003e+06	1.78205e+06	9.10194e+06	4.29709e+06	261088	12000000	27000000	9.71227e+06	28100000	28200000	38600000	38600000	73600000	46300000	44100000	11500000	11600000	12400000	6.43273e+06	16100000	8.30045e+06	55300000	38100000	162000000	31500000	125000000	62600000	74100000	55300000	74600000	119000000	91100000	74000000	92500000	86400000
53	512.504	18.4656	156000000000	740474	140653	327383	355120	310706	454208	123071	146920	310706	283083	641854	238624	92826.1	141499	532268	2.85479e+06	1440000000	836000000	545000000	735000000	9020000000	16300000000	57800000000	23400000000	14900000000	29400000000	20500000000	22500000000	26700000000	13200000000	20000000000	45500000000	80900000000	15600000000	18900000000	8070000000	19600000000	8490000000	14600000000	10300000000	6100000000	9200000000	3380000000	3070000000	7460000000	7280000000
903	608.562	15.4149	15000000000	0	0	0	0	0	68945.5	294958	371120	168349	308348	79165.2	54932.1	26001.1	124570	26055.6	333923	118000000	186000000	33300000	61600000	2870000000	4610000000	16800000000	5990000000	2320000000	6130000000	3630000000	3560000000	3210000000	2160000000	2820000000	8940000000	17800000000	2210000000	1900000000	731000000	1600000000	1160000000	1380000000	412000000	301000000	597000000	428000000	239000000	997000000	654000000
1466	598.578	20.648	42000000000	0	0	51522.5	103033	63644.4	1.13097e+06	5.31412e+06	7.17391e+06	4.19706e+06	8.51784e+06	4.13007e+06	2.80873e+06	5.51306e+06	26200000	19400000	2.70825e+06	483000000	223000000	153000000	289000000	469000000	563000000	649000000	797000000	236000000	1430000000	989000000	509000000	392000000	277000000	415000000	360000000	491000000	116000000	848000000	131000000	675000000	669000000	1010000000	1800000000	1400000000	1820000000	1350000000	535000000	1360000000	454000000
348	512.504	18.9508	32400000000	740474	48580.4	420667	355120	310706	454208	420083	770615	256433	453477	337721	811434	214649	246737	313353	1.67995e+06	335000000	151000000	102000000	215000000	2900000000	4410000000	14600000000	7140000000	3380000000	9120000000	7580000000	5740000000	7630000000	5380000000	6370000000	9620000000	16700000000	3090000000	2700000000	1190000000	1900000000	1870000000	1620000000	850000000	641000000	1050000000	1090000000	704000000	1280000000	1020000000
1613	526.52	21.5253	22100000000	0	0	0	0	1.05319e+06	3.21538e+06	2.8233e+06	36300000	22900000	25300000	16600000	1.36632e+06	770155	990188	823599	29425.7	2.0779e+06	2.57369e+06	1.49249e+06	931602	2.63255e+06	3.67802e+06	18800000	5.29411e+06	2.80906e+06	18500000	4.74079e+06	3.46039e+06	3.45452e+06	13200000	12400000	14000000	393000000	230000000	906000000	284000000	1230000000	807000000	1130000000	973000000	1000000000	1720000000	1030000000	972000000	1550000000	1250000000
2878	610.577	17.1473	3830000000	0	98878	0	93829.7	0	0	34370	46594.4	34711.9	42915.9	0	19512.7	10470.4	58807	39339.7	221946	66000000	111000000	49800000	63100000	477000000	632000000	2420000000	1430000000	635000000	952000000	596000000	646000000	530000000	394000000	413000000	1890000000	2870000000	270000000	523000000	132000000	341000000	314000000	264000000	148000000	131000000	203000000	125000000	75000000	405000000	85600000
968	666.676	32.842	15600000000	463865	19300000	14500000	17100000	8.61823e+06	17300000	11400000	16300000	9.78758e+06	18100000	15400000	9.2755e+06	3.74776e+06	5.67795e+06	2.271e+06	3.92531e+06	1310000000	4130000000	472000000	1330000000	1700000000	1310000000	3470000000	3170000000	822000000	2490000000	1930000000	1360000000	400000000	355000000	564000000	979000000	1500000000	263000000	785000000	448000000	1460000000	855000000	1320000000	870000000	533000000	893000000	598000000	490000000	775000000	788000000
8352	720.723	37.9061	2050000000	112625	857732	399268	81176.9	0	132587	115093	419640	424477	540976	313421	232614	127172	126820	130186	45230.2	100000000	76200000	29400000	30700000	47200000	37000000	107000000	110000000	56500000	78200000	47800000	35100000	40900000	29500000	61100000	71000000	160000000	38300000	22300000	54600000	408000000	141000000	261000000	132000000	91300000	174000000	160000000	107000000	405000000	522000000
7163	540.536	23.2546	2090000000	93944.3	37185.3	66918.5	29485.2	213631	220246	359630	6.39074e+06	3.17096e+06	5.00698e+06	1.28083e+06	1.14951e+06	557892	377962	191444	1.55421e+06	270000000	98000000	80400000	200000000	133000000	120000000	181000000	449000000	209000000	461000000	69200000	42400000	52400000	17100000	6.7265e+06	31000000	283000000	101000000	46700000	13900000	240000000	97700000	26500000	139000000	20900000	211000000	16200000	15900000	149000000	144000000
10828	666.677	35.608	2020000000	316545	0	0	0	0	12216.3	22022.9	246805	48342.7	926249	306191	186254	18503.8	7751.36	10562.5	8762.11	1.97578e+06	17200000	6.38542e+06	16300000	29200000	20100000	34100000	100000000	29900000	253000000	80400000	34200000	16600000	18900000	27900000	26200000	70200000	49200000	96800000	142000000	955000000	507000000	797000000	391000000	356000000	75200000	26800000	14800000	17200000	23100000
1119	554.55	19.8759	14700000000	120183	0	111811	42045.3	212758	1.94401e+06	4.46437e+06	10000000	8.59925e+06	20800000	17400000	13100000	10800000	60300000	97900000	1.56148e+06	263000000	127000000	49300000	85900000	402000000	424000000	2090000000	893000000	349000000	812000000	974000000	599000000	524000000	406000000	49700000	504000000	732000000	223000000	619000000	350000000	529000000	598000000	670000000	652000000	545000000	592000000	590000000	947000000	432000000	501000000
924	582.582	23.0948	25100000000	495409	23950.6	78772.8	41915.3	1.09058e+06	3.53092e+06	4.61215e+06	16500000	11900000	27000000	21800000	15700000	9.34983e+06	14100000	2.43142e+06	1.65092e+06	344000000	134000000	72500000	268000000	526000000	472000000	592000000	1010000000	475000000	1750000000	1190000000	836000000	551000000	415000000	405000000	1190000000	1190000000	239000000	533000000	302000000	1160000000	1460000000	1710000000	1140000000	983000000	1270000000	1560000000	904000000	1070000000	1030000000
10524	498.489	19.0088	5380000000	285225	0	132443	0	0	148238	151200	616122	334682	187714	33752.6	12126.1	0	0	19731.2	352704	30900000	8.20604e+06	1.92336e+06	2.68094e+06	10700000	3.27287e+06	27300000	22500000	3.4662e+06	70400000	40200000	6.18282e+06	3.56318e+06	11900000	7.37455e+06	35200000	1660000000	407000000	172000000	55500000	417000000	135000000	335000000	299000000	171000000	374000000	379000000	277000000	319000000	239000000
4201	582.583	27.8079	4020000000	0	39760.4	0	16430.8	162130	358575	1.35365e+06	2.23623e+06	2.65279e+06	4.66213e+06	7.07363e+06	3.07038e+06	3.37484e+06	50400000	9.19795e+06	242193	211000000	94600000	61000000	75700000	121000000	98500000	370000000	245000000	80600000	157000000	240000000	57500000	120000000	102000000	216000000	425000000	832000000	552000000	895000000	541000000	126000000	80600000	36100000	46000000	31500000	47000000	121000000	45100000	69200000	79500000
328	592.567	15.0668	51900000000	0	0	0	38978.4	0	0	0	13230.6	0	50151.2	28585.5	28823.5	7831.8	18630.5	5735.52	491437	70600000	62600000	36900000	40300000	9810000000	17100000000	61900000000	26500000000	11400000000	30800000000	21900000000	21200000000	20000000000	16200000000	16700000000	50500000000	71600000000	11500000000	8110000000	2540000000	4010000000	2540000000	2180000000	699000000	724000000	1380000000	1090000000	570000000	3090000000	1690000000
12033	542.516	17.4022	2160000000	396845	236542	0	49974.4	54186.1	127112	139248	857407	271668	621526	383261	208717	83585.2	41588.2	195848	318947	12700000	2.74972e+06	8.85483e+06	3.66704e+06	5.42304e+06	2.96667e+06	17000000	14800000	4.54958e+06	6.3376e+06	25800000	2.82907e+06	13500000	3.61044e+06	10600000	15900000	25400000	12800000	93500000	21100000	28900000	38800000	71600000	104000000	107000000	209000000	128000000	124000000	36000000	52100000
854	582.582	23.8653	37400000000	208496	53258.7	0	52019.4	931763	908054	765820	1.30555e+06	1.57928e+06	2.45476e+06	2.67538e+06	1.25717e+06	1.1019e+06	1.65752e+06	2.95282e+06	5.73032e+06	425000000	275000000	133000000	327000000	635000000	462000000	1010000000	1550000000	581000000	1550000000	1260000000	957000000	8280000000	399000000	766000000	12900000000	3160000000	484000000	4780000000	471000000	1810000000	1750000000	4070000000	1920000000	1740000000	2840000000	2300000000	1500000000	1940000000	1780000000
12438	662.647	20.3135	823000000	0	0	0	38416	0	0	0	0	0	0	0	0	0	0	26938.1	2.04601e+06	179000000	103000000	135000000	206000000	358000000	338000000	665000000	650000000	232000000	1040000000	3010000000	1010000000	2040000000	110000000	633000000	3.73617e+06	4.87601e+06	1.59982e+06	12700000	1.27333e+06	2.98451e+06	9.89882e+06	10700000	4.95137e+06	2.30284e+06	16600000	7.88248e+06	4.37352e+06	5.30586e+06	6.83627e+06
5217	580.567	20.4132	8870000000	135657	62538.6	64232.3	61712.8	88649.7	1.43721e+06	6.82212e+06	58800000	86000000	128000000	19000000	6.91894e+06	9.39688e+06	17400000	36500000	1.52997e+06	353000000	177000000	50100000	95800000	173000000	36000000	48400000	19700000	30400000	58300000	96600000	28000000	42600000	57300000	16000000	65200000	49000000	16200000	78900000	27500000	85800000	88900000	178000000	45400000	47600000	164000000	81600000	81500000	85900000	106000000
7708	652.662	35.8245	5260000000	106184	0	0	0	0	0	0	0	0	30056.1	12540.6	6913.01	0	18720.6	13897.9	113703	14000000	3.05314e+06	2.1403e+06	19900000	14700000	25500000	29000000	75000000	10000000	122000000	73800000	16900000	21200000	19500000	47200000	67800000	31000000	28300000	216000000	98500000	919000000	109000000	280000000	246000000	66500000	120000000	257000000	194000000	83800000	160000000
5051	514.447	10.4237	2580000000	0	0	0	0	0	0	0	0	7468.72	51142.1	11947	9128.97	4983.58	8036.28	6108.52	0	0	0	457374	0	753000000	1050000000	3780000000	1980000000	830000000	1300000000	640000000	962000000	873000000	510000000	635000000	3510000000	4030000000	345000000	397000000	36300000	12400000	130000000	15300000	25400000	4.03053e+06	16700000	47100000	17800000	145000000	68100000
17	582.583	25.7591	369000000000	62700000	2.38279e+06	14600000	8.58891e+06	5.77771e+06	7.93957e+06	12000000	10100000	5.71027e+06	6.6857e+06	6.65401e+06	2.25481e+06	1.19417e+06	3.03166e+06	2.01867e+06	31700000	15700000000	12400000000	8260000000	15700000000	25800000000	19900000000	56700000000	63100000000	35200000000	150000000000	75800000000	34500000000	21600000000	33200000000	46600000000	49100000000	36100000000	5440000000	13200000000	7320000000	19900000000	19000000000	28500000000	15700000000	15700000000	24100000000	13900000000	10500000000	13300000000	22000000000
5143	620.6	16.2944	2420000000	0	0	0	0	0	0	0	0	0	0	0	0	7546.23	0	14935.4	42825.8	12300000	6.03066e+06	1.37911e+06	10300000	56000000	64500000	125000000	53000000	18600000	95500000	55000000	99900000	721000000	243000000	313000000	1280000000	3030000000	468000000	370000000	113000000	165000000	121000000	69900000	52700000	53800000	120000000	107000000	45500000	115000000	109000000
660	598.578	23.187	22500000000	723895	812538	85933.8	59493.7	76256.4	149388	301818	383477	437580	393380	806251	486970	393362	443297	130055	3.74267e+06	2340000000	2080000000	922000000	1670000000	2500000000	1980000000	4630000000	4010000000	2220000000	15400000000	5480000000	4020000000	1120000000	1220000000	2920000000	2900000000	2080000000	235000000	303000000	390000000	315000000	296000000	839000000	811000000	713000000	1190000000	708000000	459000000	680000000	1020000000
9260	624.63	32.5579	2190000000	0	0	0	0	0	0	31739.9	30764	23481.8	34452.2	16187.1	15774	4372.7	22901.4	29516.7	30964.9	6.9021e+06	3.38344e+06	4.37896e+06	18800000	18500000	34300000	70700000	43500000	10600000	101000000	51000000	61400000	7.39078e+06	10400000	22800000	51300000	129000000	42300000	162000000	98900000	417000000	109000000	127000000	66800000	45200000	59400000	50400000	56400000	60000000	69200000
171	580.567	22.6197	102000000000	16300000	1.41037e+06	15100000	2.51048e+06	3.13521e+06	4.09386e+06	3.41143e+06	10500000	9.0354e+06	2.17849e+06	4.38077e+06	939192	1.3524e+06	2.8009e+06	533296	7.41216e+06	3140000000	2400000000	1400000000	2790000000	13300000000	19200000000	58100000000	32800000000	12300000000	24700000000	13000000000	14500000000	14000000000	12700000000	14100000000	22500000000	29600000000	3590000000	2800000000	1410000000	3870000000	2920000000	1370000000	2170000000	2410000000	2980000000	2330000000	906000000	2830000000	1980000000
1523	636.63	27.8218	10800000000	68321.4	17538.1	26040.8	31007	30093.8	37461.1	418872	803469	189744	783109	1.48082e+06	281354	210621	561844	315630	2.46912e+06	806000000	440000000	209000000	607000000	1230000000	605000000	1330000000	952000000	396000000	1380000000	1060000000	393000000	223000000	89700000	289000000	1310000000	981000000	81100000	201000000	105000000	412000000	398000000	506000000	422000000	423000000	564000000	541000000	383000000	524000000	559000000
12303	550.52	13.8509	465000000	0	0	0	0	0	38284.9	21379	5757.34	0	67814.2	140941	32961.8	16459.5	62336	32433	443406	62300000	17300000	47800000	65100000	224000000	138000000	400000000	81800000	320000000	493000000	160000000	818000000	915000000	161000000	122000000	81300000	408000000	24300000	15900000	5972416	6.68408e+06	6.03385e+06	4.19344e+06	2.84421e+06	3.13055e+06	5.55337e+06	8.60108e+06	2.22676e+06	13600000	10000000
6552	636.629	27.2584	1380000000	0	0	0	0	0	138824	856293	3.29686e+06	1.89507e+06	5.80257e+06	5.11668e+06	2.79011e+06	1.42485e+06	726335	296023	2.7444e+06	350000000	219000000	91200000	237000000	482000000	117000000	365000000	47000000	28900000	89400000	47300000	25300000	312000000	36000000	22500000	89800000	211000000	24100000	54400000	21200000	36500000	37400000	29200000	42800000	31500000	30400000	46500000	42700000	79700000	108000000
5715	592.567	17.2213	1830000000	0	0	0	76239.8	97703.4	129281	1.6988e+06	2.04924e+06	1.14362e+06	1.92827e+06	1.3891e+06	2.55403e+06	5.81992e+06	15300000	7.47976e+06	51714.5	84900000	59700000	5.74601e+06	52700000	105000000	160000000	760000000	312000000	91800000	251000000	164000000	188000000	133000000	80800000	98200000	481000000	1020000000	78700000	113000000	42300000	350000000	214000000	714000000	60100000	128000000	115000000	55600000	33900000	104000000	73800000
6483	582.548	16.6023	1850000000	0	0	0	0	65720.8	531403	3.039e+06	2.77145e+06	2065638	10200000	1.25567e+06	919929	584080	1.43207e+06	3.25198e+06	1.14612e+06	292000000	104000000	20000000	30900000	133000000	36400000	61400000	127000000	24500000	28000000	0	0	3.72326e+06	0	1.50392e+06	3.67611e+06	91500000	22400000	53100000	71600000	97900000	17100000	111000000	43800000	31900000	59400000	60700000	144000000	134000000	121000000
6407	636.629	30.0849	1940000000	6.18927e+06	1.00657e+06	2.43639e+06	78693.7	35290.5	82565.5	225455	108523	123621	2.4863e+06	68976.1	38360.9	22347	33875.9	15198.4	202977	119000000	62100000	40900000	120000000	63900000	209000000	731000000	1330000000	438000000	391000000	424000000	359000000	79100000	35500000	27600000	34900000	62100000	22500000	32400000	35400000	115000000	125000000	115000000	67800000	56600000	38300000	98100000	55900000	49100000	64600000
28	568.567	23.5858	519000000000	5.22104e+06	465551	2.28865e+06	7.91016e+06	51800000	60600000	48200000	177000000	75500000	66200000	52400000	29300000	10600000	13600000	21800000	33400000	11300000000	7110000000	4840000000	6980000000	19700000000	20700000000	115000000000	41200000000	17700000000	42900000000	39100000000	39300000000	46400000000	79600000000	43200000000	171000000000	206000000000	30400000000	40400000000	13700000000	45700000000	31700000000	58400000000	21400000000	31900000000	40600000000	35600000000	23500000000	15400000000	33900000000
15312	636.631	33.0946	625000000	0	32940.7	35639.3	43118.9	0	18424.8	22705	0	19154.4	24381.8	14210.5	34098.2	43473	261247	23174.7	142265	62100000	21900000	5.02042e+06	47600000	33000000	34600000	51100000	38400000	22200000	21800000	24300000	34800000	2.01211e+06	10800000	21100000	122000000	257000000	39600000	138000000	110000000	333000000	178000000	256000000	38900000	4.7885e+06	1.02349e+06	1.44757e+06	1.35467e+06	1.04679e+06	1.29478e+06
551	554.551	21.6257	37700000000	809566	743884	5.50539e+06	22300000	14100000	7.60253e+06	3.70786e+06	3.69986e+06	1.82533e+06	6.28393e+06	4.97798e+06	1.70777e+06	716932	1.53848e+06	3.35251e+06	7.25037e+06	1810000000	2030000000	1130000000	1790000000	20100000000	24100000000	17200000000	35500000000	14500000000	33800000000	39600000000	35100000000	9430000000	892000000	963000000	20400000000	3880000000	710000000	1060000000	533000000	1250000000	582000000	1410000000	1030000000	987000000	1070000000	698000000	2340000000	639000000	711000000
69	638.645	32.0069	154000000000	57500000	7.39467e+06	17700000	5.53003e+06	6.05554e+06	3.94344e+06	3.39947e+06	2.55576e+06	1.54839e+06	1.19214e+06	1.69982e+06	927712	410416	655125	849206	19700000	10800000000	8630000000	4130000000	15500000000	23300000000	14400000000	49200000000	44300000000	17700000000	39800000000	33400000000	38400000000	13600000000	4140000000	7260000000	10500000000	14500000000	1980000000	4750000000	3630000000	10100000000	6540000000	7390000000	4880000000	4080000000	5990000000	5380000000	3530000000	5430000000	6730000000
2079	512.507	20.3673	10900000000	0	0	0	0	0	33429.1	41821.3	87230	132840	86690.5	37907.3	71396.1	11481.4	14925.8	29796.8	411168	58800000	16000000	7.13325e+06	9.7087e+06	27400000	77500000	205000000	260000000	103000000	560000000	595000000	488000000	331000000	408000000	624000000	941000000	1000000000	113000000	532000000	118000000	555000000	360000000	711000000	536000000	530000000	772000000	484000000	456000000	741000000	481000000
10352	598.578	25.0222	462000000	1.31839e+06	169093	361471	489217	847905	1.68356e+06	488221	1.0448e+06	870426	886091	1.33826e+06	576616	336120	2.11651e+06	2.09514e+06	56942.5	83700000	59900000	20300000	63600000	165000000	199000000	494000000	634000000	231000000	448000000	346000000	181000000	47600000	62900000	63700000	49300000	17800000	1.17814e+06	8.49696e+06	7.98971e+06	38000000	10600000	11200000	16600000	26500000	10800000	6.26562e+06	5.12929e+06	15200000	43700000
3015	594.582	21.1747	11100000000	0	0	39821.3	0	37389.5	654460	1.49676e+06	10100000	10400000	34100000	22000000	20700000	15100000	26100000	27900000	379920	204000000	135000000	15900000	45700000	38700000	19500000	63400000	30500000	19200000	52000000	85900000	81500000	43300000	41400000	23000000	66300000	281000000	61800000	71000000	93600000	501000000	333000000	637000000	250000000	309000000	290000000	365000000	440000000	240000000	240000000
11015	634.615	17.855	986000000	0	0	0	0	0	0	0	0	0	0	0	0	0	0	0	1.40135e+06	85300000	59600000	227000000	92500000	208000000	603000000	440000000	419000000	500000000	400000000	1700000000	903000000	6500000000	1790000000	820000000	53200000	20300000	1.85233e+06	22400000	2.78597e+06	6.40415e+06	3.47345e+06	9.47481e+06	2.44322e+06	5.93716e+06	6.15924e+06	12300000	2722973	4.08413e+06	12100000
4549	550.52	13.2925	8080000000	0	0	0	0	0	4790.73	150892	80298.7	39092	468400	447888	32651	16249.2	272223	31608.7	204625	51700000	45800000	20200000	27900000	4170000000	7830000000	28300000000	13800000000	6430000000	13000000000	6250000000	4540000000	3010000000	1900000000	2310000000	2560000000	3690000000	565000000	493000000	132000000	165000000	182000000	159000000	61600000	20800000	168000000	124000000	39400000	298000000	170000000
1477	664.661	34.2221	14400000000	132728	833408	264849	595212	294115	2.08263e+06	4.87975e+06	9.5642e+06	4.83318e+06	8.4604e+06	2.78648e+06	644542	20826.5	53418.9	59409.7	1.13162e+06	617000000	530000000	207000000	932000000	1730000000	1190000000	3740000000	3900000000	1220000000	2330000000	1110000000	590000000	214000000	145000000	353000000	366000000	410000000	54500000	79500000	64900000	250000000	282000000	373000000	479000000	795000000	1460000000	747000000	359000000	1020000000	1230000000
583	638.645	29.7997	23400000000	811284	453736	172344	165370	97861.5	232764	830077	988976	1.00291e+06	1.45091e+06	1.12271e+06	1.36854e+06	381651	1.66682e+06	1.40233e+06	3.34545e+06	1240000000	1020000000	451000000	853000000	1510000000	1100000000	3280000000	3280000000	1420000000	3770000000	3600000000	2870000000	1210000000	920000000	1780000000	3840000000	6040000000	1160000000	2270000000	939000000	1560000000	1690000000	742000000	1730000000	1550000000	1080000000	719000000	977000000	964000000	941000000
9765	626.572	13.3025	627000000	0	0	0	0	0	0	0	0	0	0	0	0	0	0	0	0	3.3935e+06	12000000	2.25542e+06	4.22713e+06	103000000	124000000	795000000	348000000	120000000	337000000	166000000	212000000	193000000	107000000	138000000	641000000	946000000	123000000	140000000	29500000	28400000	23500000	40600000	5.26708e+06	8.9497e+06	17000000	7.36932e+06	7.63613e+06	47000000	27100000
6296	498.489	18.3705	11700000000	0	229801	1.3121e+06	310752	0	272418	151200	448815	334682	187714	43129.3	52330.9	9531.6	0	25040.7	759959	49600000	49000000	28200000	48900000	61200000	99200000	99600000	213000000	105000000	211000000	308000000	32200000	128000000	37600000	26800000	49800000	81300000	64600000	197000000	108000000	446000000	55100000	308000000	288000000	235000000	446000000	173000000	134000000	192000000	28600000
2616	512.504	16.6838	4620000000	0	0	4.15992e+06	1.01401e+06	9.24862e+06	23500000	7.07475e+06	5.61488e+06	59200000	171000000	117000000	77700000	46700000	63200000	140000000	1.47727e+06	262000000	135000000	65500000	140000000	219000000	143000000	327000000	385000000	144000000	804000000	593000000	299000000	227000000	96300000	269000000	314000000	95000000	63200000	142000000	57400000	148000000	190000000	240000000	242000000	284000000	191000000	215000000	173000000	288000000	425000000
15202	594.547	11.9041	404000000	0	0	0	0	0	0	0	0	0	0	0	0	0	0	0	0	1.48641e+06	15400000	2.53139e+06	1.23843e+06	135000000	179000000	1850000000	280000000	208000000	224000000	123000000	94700000	46800000	18700000	83900000	707000000	943000000	14500000	8.55981e+06	3.05933e+06	2.87571e+06	5.76733e+06	5.82181e+06	1.56536e+06	1.80909e+06	5.20381e+06	2.03126e+06	740429	9.20453e+06	1.73693e+06
15278	628.567	23.2746	1100000000	9.89071e+06	1.72133e+06	1.33152e+06	1.3273e+06	226471	440125	252134	156602	120803	45061.9	31333.6	65921.4	39335.9	134632	98698.9	1.2005e+06	421000000	344000000	162000000	189000000	397000000	1200000000	2410000000	4200000000	1340000000	1640000000	918000000	171000000	2.90839e+06	859903	1.83517e+06	4.6913e+06	2.65505e+06	1.39977e+06	2.30927e+06	5.06164e+06	4.68193e+06	3.28122e+06	3.90995e+06	4.18355e+06	1.76589e+06	7.4644e+06	1.28237e+06	3.50127e+06	4.8651e+06	1.46878e+06
343	554.551	21.042	36100000000	804178	514399	719242	1.07187e+06	5.73566e+06	4.47931e+06	2.51808e+06	1.10528e+06	2.17584e+06	1.78725e+06	25600000	16500000	1.89892e+06	15100000	22800000	9.611e+06	2700000000	1950000000	1180000000	2260000000	3550000000	2980000000	5010000000	9220000000	2760000000	8750000000	11100000000	10700000000	5630000000	3190000000	3670000000	8440000000	4670000000	355000000	707000000	544000000	1820000000	2880000000	2400000000	1920000000	1800000000	2570000000	2120000000	1590000000	1640000000	1440000000
12111	610.615	31.0093	1440000000	0	0	0	20119.2	0	32769.2	165932	641092	307781	501148	479647	343389	69096.2	372599	150236	30178.7	14000000	10900000	3.48068e+06	14500000	15000000	8.26563e+06	22100000	15900000	2.18184e+06	7.88792e+06	3.30463e+06	3.51769e+06	2.10517e+06	1.85373e+06	3.44281e+06	21800000	28200000	19800000	14600000	18000000	10900000	10900000	48100000	32400000	57700000	67600000	74400000	50300000	165000000	94800000
6456	554.445	22.4834	10400000000	178810	21540.2	0	26042.9	0	45858.6	0	28060.3	10863	25992.2	0	11178.8	0	0	24481.3	1.28198e+06	662000000	3460000000	455000000	548000000	8320000000	2460000000	5170000000	21900000000	8910000000	21100000000	9020000000	6050000000	7170000000	5020000000	15500000000	19400000000	12600000000	569000000	77700000	23400000	88700000	6.03846e+06	53600000	8.78851e+06	8.98641e+06	13400000	0	0	6.36332e+06	0
1958	554.551	24.0322	10800000000	0	43385.4	329777	385269	5.20305e+06	2.54213e+06	59400000	110000000	64000000	125000000	48900000	48900000	9.92488e+06	9.96458e+06	25800000	122163	13400000	11900000	4.61534e+06	8.43514e+06	17200000	104000000	73600000	166000000	66200000	94200000	150000000	35700000	20200000	24000000	35500000	49300000	391000000	100000000	408000000	64600000	440000000	349000000	299000000	268000000	283000000	352000000	278000000	234000000	300000000	290000000
11514	550.521	15.0583	294000000	0	23134.1	61250	0	0	5510.16	152635	836168	621301	3.99928e+06	4.5288e+06	6.52425e+06	7.15433e+06	31700000	10700000	0	1.65458e+06	773820	0	1.43392e+06	30500000	32700000	169000000	88600000	45000000	88100000	46700000	29200000	19900000	2.72511e+06	29800000	5.05358e+06	31500000	2.10607e+06	6.39852e+06	3.47633e+06	5.9976e+06	7.34843e+06	16600000	1.57738e+06	3.77539e+06	14000000	13400000	3.25102e+06	2.78577e+06	9.80179e+06
9683	578.551	15.0706	1780000000	0	0	0	0	48578.1	0	47133.4	52112.3	0	359901	41782.7	32559.4	30650.2	93926.9	25327.5	439132	199000000	219000000	116000000	296000000	874000000	1340000000	4060000000	5130000000	2360000000	2540000000	136000000	108000000	93200000	65700000	83700000	668000000	954000000	69200000	80900000	179000000	35000000	7.95913e+06	56400000	8.6351e+06	14400000	43000000	10600000	7.1397e+06	45500000	6.6316e+06
6741	584.562	14.6142	1250000000	0	0	0	0	0	0	0	0	0	0	0	0	0	0	0	0	0	0	0	938634	36300000	69800000	198000000	83400000	36300000	82900000	25900000	164000000	318000000	184000000	184000000	1130000000	1770000000	249000000	206000000	40300000	68500000	89300000	150000000	30100000	22600000	12300000	39900000	27300000	57800000	55700000
446	610.614	26.0678	39700000000	0	0	0	0	149578	1.7643e+06	4.97961e+06	9.67194e+06	6.92489e+06	18500000	6.44086e+06	3.9602e+06	1.26136e+06	3.89704e+06	3.20509e+06	2.64708e+06	1260000000	943000000	481000000	893000000	1930000000	1730000000	4750000000	4120000000	1870000000	7490000000	6810000000	5860000000	2220000000	1750000000	2110000000	3500000000	3420000000	706000000	1430000000	1190000000	3660000000	6310000000	3080000000	4370000000	1270000000	1760000000	3850000000	977000000	1140000000	1250000000
1948	666.676	31.5939	10300000000	134542	260473	919766	812672	169404	495512	1.36424e+06	6.60453e+06	2.78715e+06	1.99777e+06	3.68226e+06	1.2105e+06	583955	712845	1.23745e+06	1.71327e+06	468000000	319000000	218000000	431000000	1090000000	1800000000	2730000000	12100000000	4820000000	5320000000	2780000000	1430000000	700000000	16300000	48100000	127000000	514000000	29800000	141000000	94600000	142000000	60400000	1550000000	92800000	218000000	422000000	240000000	179000000	465000000	1390000000
564	610.614	26.784	53200000000	223297	166540	86703.5	89052.9	95400.9	277271	494015	561668	987549	2.35223e+06	3.06096e+06	1.30606e+06	981693	2.11402e+06	2.75944e+06	2.75482e+06	1240000000	788000000	330000000	821000000	1160000000	1020000000	2510000000	2970000000	1290000000	3310000000	3010000000	2200000000	1160000000	867000000	1570000000	6240000000	5620000000	1210000000	1320000000	608000000	1620000000	1460000000	3520000000	1640000000	2200000000	1880000000	2470000000	1230000000	1470000000	1740000000
809	498.488	17.3944	27000000000	252575	0	97631.5	0	88740.7	33981.7	28258.7	33124.5	0	34197.3	0	35114.2	21384	0	18000.3	1.67517e+06	718000000	312000000	234000000	375000000	2530000000	3040000000	55800000000	5870000000	2790000000	6470000000	3680000000	2950000000	1580000000	801000000	866000000	30500000000	4340000000	673000000	10600000000	297000000	752000000	553000000	5680000000	417000000	387000000	365000000	246000000	1910000000	442000000	673000000
12	554.551	22.8208	693000000000	75100000	14200000	41600000	50100000	81600000	111000000	68200000	60000000	27500000	35500000	21200000	7.51232e+06	2.49962e+06	4.36431e+06	1.5372e+06	49700000	21400000000	15700000000	9990000000	16700000000	44300000000	54400000000	107000000000	166000000000	76100000000	113000000000	76800000000	49500000000	54000000000	37600000000	36100000000	74500000000	127000000000	20300000000	31800000000	16900000000	36800000000	34700000000	59100000000	33800000000	29900000000	34200000000	34300000000	21300000000	32200000000	39200000000
495	554.551	23.604	49200000000	1.12874e+06	51976.6	782072	2.89507e+06	54800000	177000000	421000000	653000000	333000000	580000000	371000000	209000000	111000000	103000000	56400000	1.05284e+06	281000000	245000000	163000000	200000000	265000000	816000000	1360000000	1380000000	839000000	738000000	957000000	493000000	243000000	122000000	173000000	555000000	431000000	251000000	2060000000	857000000	2010000000	1740000000	1450000000	952000000	1050000000	1110000000	652000000	711000000	704000000	851000000
5035	596.598	28.8135	4870000000	0	10619.6	0	0	0	33663.1	213525	383227	1.52569e+06	603098	803842	901278	424541	2.33714e+06	1.38999e+06	249398	18200000	4.42133e+06	3.07992e+06	8.10485e+06	17900000	14900000	74200000	75800000	95900000	32000000	57800000	11300000	23700000	9.28174e+06	48200000	173000000	630000000	143000000	347000000	150000000	487000000	121000000	514000000	153000000	138000000	144000000	131000000	84600000	135000000	98000000
71	610.614	28.8795	151000000000	20400000	2.11278e+06	11900000	4.73485e+06	18100000	3.40782e+06	3.26001e+06	5.59676e+06	2.88925e+06	2.09217e+06	1.64659e+06	674395	242513	597817	375082	16700000	7940000000	6660000000	3710000000	11200000000	23700000000	15400000000	48100000000	39600000000	17900000000	45900000000	38900000000	29500000000	11500000000	7470000000	14400000000	27900000000	19600000000	1770000000	3830000000	2380000000	6360000000	5950000000	7080000000	5260000000	5270000000	6360000000	6720000000	4380000000	5300000000	7400000000
220	582.582	24.3612	60300000000	208496	137481	82408.8	184084	1.84089e+06	3.81773e+06	2.55749e+06	3.8473e+06	1.05735e+06	1.47439e+06	2.33621e+06	1.18671e+06	1.19238e+06	5.62713e+06	11000000	4.94505e+06	1840000000	1340000000	727000000	1430000000	3790000000	4230000000	8820000000	21900000000	8860000000	11200000000	12100000000	16700000000	14000000000	6680000000	7540000000	10300000000	32100000000	5110000000	5330000000	2330000000	5980000000	5750000000	3960000000	4050000000	3720000000	2230000000	1720000000	1030000000	1710000000	1640000000
3822	582.583	26.502	5930000000	102535	22180.4	446593	109322	222355	5.3117e+06	15200000	36000000	17800000	40000000	40800000	20600000	9.07019e+06	16900000	5.20223e+06	582762	85800000	44500000	51800000	19800000	92400000	150000000	334000000	263000000	107000000	218000000	32900000	32700000	19800000	19100000	13000000	47500000	93500000	102000000	415000000	74100000	319000000	126000000	254000000	199000000	133000000	155000000	192000000	76200000	66800000	102000000
1251	526.52	18.5489	11200000000	2.69167e+06	2.02882e+06	4.30498e+06	2.06559e+06	12400000	17800000	34900000	64700000	45700000	93700000	72000000	40700000	26400000	53900000	48500000	1.81434e+06	357000000	195000000	114000000	260000000	694000000	414000000	811000000	937000000	402000000	799000000	773000000	481000000	396000000	250000000	511000000	679000000	854000000	137000000	303000000	129000000	470000000	389000000	741000000	662000000	656000000	874000000	544000000	371000000	456000000	488000000
828	636.63	31.1066	23600000000	18900000	2.91855e+06	3.67137e+06	644518	871872	5.5751e+06	12800000	22200000	11200000	18300000	6.91227e+06	1.97955e+06	125808	293417	423771	5.36604e+06	2680000000	2240000000	1080000000	3970000000	4850000000	3890000000	14800000000	14600000000	5630000000	10600000000	9170000000	6640000000	2100000000	1860000000	3290000000	13800000000	19000000000	2280000000	4760000000	2230000000	5150000000	3520000000	2290000000	873000000	340000000	496000000	324000000	161000000	392000000	463000000
2899	580.567	20.9343	9880000000	0	0	152400	583346	947038	23700000	40200000	176000000	109000000	114000000	80400000	46300000	30800000	60700000	67500000	1.81886e+06	364000000	219000000	143000000	209000000	140000000	105000000	502000000	540000000	183000000	467000000	388000000	110000000	70600000	123000000	343000000	190000000	902000000	266000000	113000000	154000000	189000000	138000000	386000000	49700000	58000000	65700000	185000000	243000000	34600000	59600000
[truncated: 3,210 more rows]
[truncated: 55 more columns]

## Sheet: Table S2
Table S2. Information of tantatively identified 928 lipid species from the molecular network, including their ID, parent mass, retention time, adduct, abundance, ring double bond (RDB), average elemental composition (AEC), putative assignment, and mass error (mmu), and etc. Lipid abundance were expressed as ng L⁻¹ for SPM samples from the water column and ng g⁻¹ for sediment samples. The proporti…
[truncated: 931 more rows]
[truncated: 19 more columns]

[truncated: 1 more sheets: Table S3]
